# Supplementary material for: DNA Modification Patterns within the Transposable Elements of the Fig (Ficus carica L.) Genome
Source: Plants (Basel). 2021 Feb 27;10(3):451. doi: 10.3390/plants10030451 (PMC7997441; doi:10.3390/plants10030451)
Supplement: Supplementary file 1 [file plants-10-00451-s001.zip]

Archive with 2 entries (2 files):
- supplementary material Usai et al/enriched_4mC_and_6mA_motifs_in_repeats.doc
- supplementary material Usai et al/genes_close_to_methylated_LTR_REs.xlsx
