# Supplementary material for: DNA Modification Patterns within the Transposable Elements of the Fig (Ficus carica L.) Genome
Source: Plants (Basel). 2021 Feb 27;10(3):451. doi: 10.3390/plants10030451 (PMC7997441; doi:10.3390/plants10030451)
Supplement: Supplementary file 1 [file plants-10-00451-s001.zip › supplementary material Usai et al/genes_close_to_methylated_LTR_REs.xlsx]

## Sheet: genes_close_high_meth_Copia
Gene_ID	Gene_length	Nr_of_modified_bases	%_of_modification
ID_FCD_00023405	383	18	4.69974
ID_FCD_00026683	131	6	4.58015
ID_FCD_00000973	8963	301	3.35825
ID_FCD_00019390	359	12	3.34262
ID_FCD_00011967	660	17	2.57576
ID_FCD_00022019	5210	132	2.53359
ID_FCD_00034933	215	5	2.32558
ID_FCD_00030989	227	5	2.20264
ID_FCD_00022466	1433	29	2.02373
ID_FCD_00007358	656	13	1.98171
ID_FCD_00001152	12233	220	1.79841
ID_FCD_00011966	2345	39	1.66311
ID_FCD_00033543	263	4	1.52091
ID_FCD_00022014	293	4	1.36519
ID_FCD_00024475	519	7	1.34875
ID_FCD_00030104	554	7	1.26354
ID_FCD_00034935	242	3	1.23967
ID_FCD_00026686	245	3	1.22449
ID_FCD_00018706	164	2	1.21951
ID_FCD_00017240	7760	94	1.21134
ID_FCD_00034884	341	4	1.17302
ID_FCD_00000980	273	3	1.0989
ID_FCD_00022028	746	8	1.07239
ID_FCD_00025251	374	4	1.06952
ID_FCD_00030110	387	4	1.03359
ID_FCD_00005461	719	7	0.973574
ID_FCD_00020433	3089	30	0.971188
ID_FCD_00007354	2042	19	0.93046
ID_FCD_00001157	563	5	0.888099
ID_FCD_00017229	884	7	0.791855
ID_FCD_00026690	1653	13	0.786449
ID_FCD_00019392	896	7	0.78125
ID_FCD_00001149	259	2	0.772201
ID_FCD_00005459	1043	8	0.767018
ID_FCD_00025253	2221	17	0.765421
ID_FCD_00030103	263	2	0.760456
ID_FCD_00022018	2897	22	0.759406
ID_FCD_00029310	2201	16	0.726942
ID_FCD_00030109	278	2	0.719424
ID_FCD_00033544	284	2	0.704225
ID_FCD_00020438	6771	47	0.694137
ID_FCD_00011965	1609	11	0.683654
ID_FCD_00000968	3957	27	0.682335
ID_FCD_00011968	1323	9	0.680272
ID_FCD_00017236	596	4	0.671141
ID_FCD_00003300	1353	9	0.665188
ID_FCD_00019395	753	5	0.664011
ID_FCD_00009217	480	3	0.625
ID_FCD_00014090	4002	25	0.624688
ID_FCD_00001155	4467	27	0.604433
ID_FCD_00000978	1167	7	0.599829
ID_FCD_00029307	2525	15	0.594059
ID_FCD_00007356	3407	20	0.587027
ID_FCD_00003292	6815	40	0.586941
ID_FCD_00025547	173	1	0.578035
ID_FCD_00020432	173	1	0.578035
ID_FCD_00030108	1228	7	0.570033
ID_FCD_00025249	703	4	0.56899
ID_FCD_00001153	1409	8	0.567779
ID_FCD_00014087	530	3	0.566038
ID_FCD_00030988	1460	8	0.547945
ID_FCD_00029311	371	2	0.539084
ID_FCD_00015196	5972	32	0.535834
ID_FCD_00001156	188	1	0.531915
ID_FCD_00022026	757	4	0.528402
ID_FCD_00023401	191	1	0.52356
ID_FCD_00023403	9004	47	0.52199
ID_FCD_00007359	7349	38	0.517077
ID_FCD_00033919	387	2	0.516796
ID_FCD_00000964	1754	9	0.513113
ID_FCD_00001147	590	3	0.508475
ID_FCD_00016765	2784	14	0.502874
ID_FCD_00014091	14334	72	0.502302
ID_FCD_00005455	4582	23	0.501964
ID_FCD_00036841	403	2	0.496278
ID_FCD_00017238	605	3	0.495868
ID_FCD_00005456	5448	27	0.495595
ID_FCD_00022010	5051	25	0.494951
ID_FCD_00001143	813	4	0.492005
ID_FCD_00014100	4703	23	0.48905
ID_FCD_00026687	1024	5	0.488281
ID_FCD_00001162	1641	8	0.487508
ID_FCD_00019389	1043	5	0.479386
ID_FCD_00011964	1880	9	0.478723
ID_FCD_00024353	2320	11	0.474138
ID_FCD_00009210	2348	11	0.468484
ID_FCD_00001150	872	4	0.458716
ID_FCD_00036839	5926	27	0.455619
ID_FCD_00007351	19611	88	0.448728
ID_FCD_00009209	3366	15	0.445633
ID_FCD_00020434	449	2	0.445434
ID_FCD_00024354	674	3	0.445104
ID_FCD_00014088	452	2	0.442478
ID_FCD_00007355	7237	32	0.442172
ID_FCD_00029306	227	1	0.440529
ID_FCD_00001158	3719	16	0.430223
ID_FCD_00024474	1172	5	0.426621
ID_FCD_00024348	236	1	0.423729
ID_FCD_00016768	6154	26	0.422489
ID_FCD_00029304	1427	6	0.420463
ID_FCD_00014099	3826	16	0.418191
ID_FCD_00009218	3118	13	0.416934
ID_FCD_00000965	4638	19	0.409659
ID_FCD_00022015	490	2	0.408163
ID_FCD_00001159	3438	14	0.407213
ID_FCD_00025548	4439	18	0.405497
ID_FCD_00003301	1248	5	0.400641
ID_FCD_00025250	3248	13	0.400246
ID_FCD_00007352	4755	19	0.399579
ID_FCD_00005454	4025	16	0.397516
ID_FCD_00029302	1012	4	0.395257
ID_FCD_00009214	3071	12	0.390752
ID_FCD_00000960	1032	4	0.387597
ID_FCD_00024360	2593	10	0.385654
ID_FCD_00025538	3392	13	0.383255
ID_FCD_00034883	261	1	0.383142
ID_FCD_00011969	2097	8	0.381497
ID_FCD_00024355	1860	7	0.376344
ID_FCD_00033542	266	1	0.37594
ID_FCD_00014101	3734	14	0.374933
ID_FCD_00022011	3219	12	0.372787
ID_FCD_00024349	809	3	0.370828
ID_FCD_00019396	545	2	0.366972
ID_FCD_00000975	818	3	0.366748
ID_FCD_00009219	3005	11	0.366057
ID_FCD_00022457	1647	6	0.364299
ID_FCD_00020437	2756	10	0.362845
ID_FCD_00000977	1111	4	0.360036
ID_FCD_00001161	1711	6	0.350672
ID_FCD_00020435	287	1	0.348432
ID_FCD_00000985	2011	7	0.348086
ID_FCD_00007353	4024	14	0.347913
ID_FCD_00030992	2021	7	0.346363
ID_FCD_00001154	2031	7	0.344658
ID_FCD_00001148	1169	4	0.342173
ID_FCD_00030995	4718	16	0.339127
ID_FCD_00029305	1190	4	0.336134
ID_FCD_00030105	2700	9	0.333333
ID_FCD_00030994	3603	12	0.333056
ID_FCD_00003291	904	3	0.331858
ID_FCD_00015201	3963	13	0.328034
ID_FCD_00001166	7334	24	0.327243
ID_FCD_00016770	4282	14	0.32695
ID_FCD_00022461	2449	8	0.326664
ID_FCD_00024352	308	1	0.324675
ID_FCD_00017235	627	2	0.318979
ID_FCD_00024356	628	2	0.318471
ID_FCD_00015192	3813	12	0.314713
ID_FCD_00007349	4149	13	0.313329
ID_FCD_00001144	3526	11	0.311968
ID_FCD_00001142	2890	9	0.311419
ID_FCD_00000962	2603	8	0.307338
ID_FCD_00030107	7162	22	0.307177
ID_FCD_00029301	2295	7	0.305011
ID_FCD_00001146	4287	13	0.303242
ID_FCD_00026691	1331	4	0.300526
ID_FCD_00029308	6424	19	0.295766
ID_FCD_00019394	3729	11	0.294985
ID_FCD_00009213	3074	9	0.292778
ID_FCD_00025551	344	1	0.290698
ID_FCD_00026689	4855	14	0.288363
ID_FCD_00011963	2086	6	0.287632
ID_FCD_00005463	11890	34	0.285955
ID_FCD_00001145	2814	8	0.284293
ID_FCD_00025552	1421	4	0.281492
ID_FCD_00030996	3586	10	0.278862
ID_FCD_00005458	2549	7	0.274617
ID_FCD_00000970	735	2	0.272109
ID_FCD_00024358	8461	23	0.271835
ID_FCD_00000981	2220	6	0.27027
ID_FCD_00022013	743	2	0.269179
ID_FCD_00034937	4087	11	0.269146
ID_FCD_00000979	2627	7	0.266464
ID_FCD_00023396	8271	22	0.26599
ID_FCD_00003293	6801	18	0.264667
ID_FCD_00011972	3064	8	0.261097
ID_FCD_00003297	1178	3	0.254669
ID_FCD_00034887	2359	6	0.254345
ID_FCD_00015195	3573	9	0.251889
ID_FCD_00001165	3185	8	0.251177
ID_FCD_00026688	7616	19	0.249475
ID_FCD_00030985	2041	5	0.244978
ID_FCD_00025543	409	1	0.244499
ID_FCD_00033190	3715	9	0.242261
ID_FCD_00005462	19443	47	0.241732
ID_FCD_00014102	2936	7	0.23842
ID_FCD_00022464	1685	4	0.237389
ID_FCD_00025540	857	2	0.233372
ID_FCD_00026685	2148	5	0.232775
ID_FCD_00009222	3019	7	0.231865
ID_FCD_00025541	1321	3	0.227101
ID_FCD_00016766	2213	5	0.225938
ID_FCD_00022465	5346	12	0.224467
ID_FCD_00025549	1345	3	0.223048
ID_FCD_00001160	2292	5	0.21815
ID_FCD_00023399	2756	6	0.217707
ID_FCD_00024476	1379	3	0.217549
ID_FCD_00015197	6974	15	0.215085
ID_FCD_00016763	3300	7	0.212121
ID_FCD_00034885	1429	3	0.209937
ID_FCD_00000976	959	2	0.208551
ID_FCD_00029309	1921	4	0.208225
ID_FCD_00024351	2892	6	0.207469
ID_FCD_00016767	3869	8	0.206772
ID_FCD_00000963	1461	3	0.205339
ID_FCD_00000961	1952	4	0.204918
ID_FCD_00014098	5859	12	0.204813
ID_FCD_00033196	1483	3	0.202293
ID_FCD_00037694	2496	5	0.200321
ID_FCD_00033195	1507	3	0.199071
ID_FCD_00016760	1015	2	0.197044
ID_FCD_00030997	5115	10	0.195503
ID_FCD_00003299	5657	11	0.194449
ID_FCD_00025544	12985	25	0.19253
ID_FCD_00017227	6776	13	0.191854
ID_FCD_00007348	6944	13	0.187212
ID_FCD_00005457	5391	10	0.185494
ID_FCD_00014094	2698	5	0.185322
ID_FCD_00036840	1087	2	0.183993
ID_FCD_00014095	3817	7	0.18339
ID_FCD_00000972	549	1	0.182149
ID_FCD_00025252	1660	3	0.180723
ID_FCD_00015199	2232	4	0.179211
ID_FCD_00033194	1678	3	0.178784
ID_FCD_00016762	2888	5	0.17313
ID_FCD_00009212	2898	5	0.172533
ID_FCD_00014089	1743	3	0.172117
ID_FCD_00003294	6987	12	0.171748
ID_FCD_00014093	2351	4	0.17014
ID_FCD_00022458	2981	5	0.167729
ID_FCD_00015194	4203	7	0.166548
ID_FCD_00016769	1210	2	0.165289
ID_FCD_00000966	626	1	0.159744
ID_FCD_00030986	4382	7	0.159744
ID_FCD_00017239	626	1	0.159744
ID_FCD_00000984	8866	14	0.157907
ID_FCD_00014097	1901	3	0.157812
ID_FCD_00000959	3258	5	0.153468
ID_FCD_00022017	3323	5	0.150466
ID_FCD_00000969	675	1	0.148148
ID_FCD_00023406	1370	2	0.145985
ID_FCD_00009216	728	1	0.137363
ID_FCD_00034890	5851	8	0.136729
ID_FCD_00001151	3686	5	0.135648
ID_FCD_00003302	2981	4	0.134183
ID_FCD_00000974	1491	2	0.134138
ID_FCD_00018705	3815	5	0.131062
ID_FCD_00022021	5522	7	0.126766
ID_FCD_00019391	809	1	0.123609
ID_FCD_00003295	4185	5	0.119474
ID_FCD_00022022	3385	4	0.118168
ID_FCD_00017237	2540	3	0.11811
ID_FCD_00024357	1731	2	0.11554
ID_FCD_00018707	4440	5	0.112613
ID_FCD_00025539	2697	3	0.111235
ID_FCD_00007350	910	1	0.10989
ID_FCD_00009220	915	1	0.10929
ID_FCD_00000967	1861	2	0.107469
ID_FCD_00016761	937	1	0.106724
ID_FCD_00022459	4780	5	0.104603
ID_FCD_00033541	988	1	0.101215
ID_FCD_00011970	6209	6	0.0966339
ID_FCD_00033192	2070	2	0.0966184
ID_FCD_00030991	4160	4	0.0961538
ID_FCD_00030111	1073	1	0.0931966
ID_FCD_00015193	2182	2	0.091659
ID_FCD_00030990	2422	2	0.0825764
ID_FCD_00025879	1243	1	0.0804505
ID_FCD_00026682	2543	2	0.0786473
ID_FCD_00003296	2584	2	0.0773994
ID_FCD_00025553	1295	1	0.0772201
ID_FCD_00000983	1353	1	0.0739098
ID_FCD_00024359	1358	1	0.0736377
ID_FCD_00030993	1592	1	0.0628141
ID_FCD_00022456	3249	2	0.0615574
ID_FCD_00025546	4878	3	0.0615006
ID_FCD_00022025	1783	1	0.0560852
ID_FCD_00022023	3653	2	0.0547495
ID_FCD_00023402	1939	1	0.051573
ID_FCD_00022463	1963	1	0.0509424
ID_FCD_00025550	2351	1	0.0425351
ID_FCD_00017230	5000	2	0.04
ID_FCD_00000971	556	0	0
ID_FCD_00000982	264	0	0
ID_FCD_00001164	401	0	0
ID_FCD_00029303	216	0	0
ID_FCD_00014086	167	0	0
ID_FCD_00014092	501	0	0
ID_FCD_00014096	203	0	0
ID_FCD_00019393	923	0	0
ID_FCD_00016764	470	0	0
ID_FCD_00005460	719	0	0
ID_FCD_00022012	395	0	0
ID_FCD_00022016	1913	0	0
ID_FCD_00022020	183	0	0
ID_FCD_00022027	1046	0	0
ID_FCD_00003298	371	0	0
ID_FCD_00009211	2239	0	0
ID_FCD_00009215	446	0	0
ID_FCD_00009221	1914	0	0
ID_FCD_00030987	555	0	0
ID_FCD_00025542	464	0	0
ID_FCD_00025554	1917	0	0
ID_FCD_00022460	290	0	0
ID_FCD_00024345	272	0	0
ID_FCD_00024346	185	0	0
ID_FCD_00024347	446	0	0
ID_FCD_00024350	245	0	0
ID_FCD_00020436	323	0	0
ID_FCD_00011971	224	0	0
ID_FCD_00015200	1052	0	0
ID_FCD_00017228	150	0	0
ID_FCD_00017231	608	0	0
ID_FCD_00017233	596	0	0
ID_FCD_00017234	593	0	0
ID_FCD_00033191	975	0	0
ID_FCD_00033193	167	0	0
ID_FCD_00030106	278	0	0
ID_FCD_00037693	1370	0	0
ID_FCD_00034888	299	0	0
ID_FCD_00034889	883	0	0
ID_FCD_00034934	530	0	0
ID_FCD_00034936	313	0	0
ID_FCD_00023397	413	0	0
ID_FCD_00023400	413	0	0
ID_FCD_00026684	372	0	0

## Sheet: genes_close_to_high_meth_Gypsy
Gene_ID	Gene_length	Nr_of_modified_bases	%_of_modification
ID_FCD_00036425	440	34	7.72727
ID_FCD_00019341	131	9	6.87023
ID_FCD_00030812	400	23	5.75
ID_FCD_00011900	338	16	4.73373
ID_FCD_00024611	128	6	4.6875
ID_FCD_00037416	281	13	4.62633
ID_FCD_00022468	304	13	4.27632
ID_FCD_00022701	179	7	3.91061
ID_FCD_00016146	182	7	3.84615
ID_FCD_00024186	560	21	3.75
ID_FCD_00031824	107	4	3.73832
ID_FCD_00030708	270	10	3.7037
ID_FCD_00034876	326	12	3.68098
ID_FCD_00032535	1867	66	3.53508
ID_FCD_00034817	764	27	3.53403
ID_FCD_00030977	413	14	3.38983
ID_FCD_00030206	431	14	3.24826
ID_FCD_00036932	623	20	3.21027
ID_FCD_00015215	125	4	3.2
ID_FCD_00020848	10017	320	3.19457
ID_FCD_00034875	258	8	3.10078
ID_FCD_00020709	194	6	3.09278
ID_FCD_00028986	227	7	3.0837
ID_FCD_00022588	365	11	3.0137
ID_FCD_00025912	930	27	2.90323
ID_FCD_00029979	522	15	2.87356
ID_FCD_00034815	671	19	2.83159
ID_FCD_00035514	10992	309	2.81114
ID_FCD_00026908	107	3	2.80374
ID_FCD_00024616	359	10	2.78552
ID_FCD_00029371	985	27	2.74112
ID_FCD_00030052	21876	597	2.72902
ID_FCD_00016145	331	9	2.71903
ID_FCD_00022467	2046	55	2.68817
ID_FCD_00020614	149	4	2.68456
ID_FCD_00020707	720	19	2.63889
ID_FCD_00038225	764	20	2.6178
ID_FCD_00025499	155	4	2.58065
ID_FCD_00024615	197	5	2.53807
ID_FCD_00019432	671	17	2.53353
ID_FCD_00036481	119	3	2.52101
ID_FCD_00022199	1094	27	2.46801
ID_FCD_00034055	203	5	2.46305
ID_FCD_00024687	407	10	2.457
ID_FCD_00027979	206	5	2.42718
ID_FCD_00030813	2671	64	2.39611
ID_FCD_00034818	839	20	2.38379
ID_FCD_00031217	338	8	2.36686
ID_FCD_00022201	634	15	2.36593
ID_FCD_00026419	258	6	2.32558
ID_FCD_00021857	604	14	2.31788
ID_FCD_00016885	779	18	2.31065
ID_FCD_00034768	347	8	2.30548
ID_FCD_00023029	176	4	2.27273
ID_FCD_00027838	1471	33	2.24337
ID_FCD_00003035	179	4	2.23464
ID_FCD_00027976	635	14	2.20472
ID_FCD_00030438	1466	32	2.18281
ID_FCD_00011946	275	6	2.18182
ID_FCD_00029817	233	5	2.14592
ID_FCD_00019335	2018	43	2.13082
ID_FCD_00028839	188	4	2.12766
ID_FCD_00012467	329	7	2.12766
ID_FCD_00006286	383	8	2.08877
ID_FCD_00015516	391	8	2.04604
ID_FCD_00018151	345	7	2.02899
ID_FCD_00015517	395	8	2.02532
ID_FCD_00022466	1433	29	2.02373
ID_FCD_00022202	406	8	1.97044
ID_FCD_00024654	203	4	1.97044
ID_FCD_00025503	359	7	1.94986
ID_FCD_00009265	311	6	1.92926
ID_FCD_00030976	311	6	1.92926
ID_FCD_00009223	519	10	1.92678
ID_FCD_00034579	4106	79	1.92401
ID_FCD_00029820	1308	25	1.91131
ID_FCD_00022630	161	3	1.86335
ID_FCD_00034021	161	3	1.86335
ID_FCD_00024188	215	4	1.86047
ID_FCD_00015513	215	4	1.86047
ID_FCD_00024668	324	6	1.85185
ID_FCD_00034022	218	4	1.83486
ID_FCD_00034773	218	4	1.83486
ID_FCD_00024618	164	3	1.82927
ID_FCD_00019478	219	4	1.82648
ID_FCD_00022587	1151	21	1.8245
ID_FCD_00019471	439	8	1.82232
ID_FCD_00028156	27281	492	1.80345
ID_FCD_00034568	167	3	1.79641
ID_FCD_00027839	231	4	1.7316
ID_FCD_00028877	291	5	1.71821
ID_FCD_00024299	233	4	1.71674
ID_FCD_00022646	1699	29	1.70689
ID_FCD_00020611	645	11	1.70543
ID_FCD_00020710	763	13	1.7038
ID_FCD_00034110	236	4	1.69492
ID_FCD_00020693	1070	18	1.68224
ID_FCD_00037413	179	3	1.67598
ID_FCD_00019483	2604	43	1.65131
ID_FCD_00031118	365	6	1.64384
ID_FCD_00023018	305	5	1.63934
ID_FCD_00018540	431	7	1.62413
ID_FCD_00023879	1256	20	1.59236
ID_FCD_00034563	506	8	1.58103
ID_FCD_00022750	257	4	1.55642
ID_FCD_00006290	964	15	1.55602
ID_FCD_00022182	649	10	1.54083
ID_FCD_00015510	1108	17	1.5343
ID_FCD_00022179	327	5	1.52905
ID_FCD_00036426	263	4	1.52091
ID_FCD_00024304	528	8	1.51515
ID_FCD_00015661	927	14	1.51025
ID_FCD_00023415	401	6	1.49626
ID_FCD_00013054	939	14	1.49095
ID_FCD_00025916	269	4	1.48699
ID_FCD_00030265	269	4	1.48699
ID_FCD_00024661	11794	175	1.48381
ID_FCD_00006288	338	5	1.47929
ID_FCD_00031910	203	3	1.47783
ID_FCD_00022394	3520	52	1.47727
ID_FCD_00028837	1223	18	1.47179
ID_FCD_00024303	893	13	1.45577
ID_FCD_00015099	1313	19	1.44707
ID_FCD_00016258	692	10	1.44509
ID_FCD_00029369	416	6	1.44231
ID_FCD_00031782	1595	23	1.44201
ID_FCD_00022880	1185	17	1.4346
ID_FCD_00029101	491	7	1.42566
ID_FCD_00012468	707	10	1.41443
ID_FCD_00027352	358	5	1.39665
ID_FCD_00016157	1736	24	1.38249
ID_FCD_00024910	218	3	1.37615
ID_FCD_00028834	293	4	1.36519
ID_FCD_00006234	885	12	1.35593
ID_FCD_00024907	4728	64	1.35364
ID_FCD_00029814	823	11	1.33657
ID_FCD_00022810	380	5	1.31579
ID_FCD_00005356	305	4	1.31148
ID_FCD_00022875	230	3	1.30435
ID_FCD_00016154	308	4	1.2987
ID_FCD_00016680	155	2	1.29032
ID_FCD_00022628	468	6	1.28205
ID_FCD_00035513	1723	22	1.27684
ID_FCD_00016851	236	3	1.27119
ID_FCD_00014051	158	2	1.26582
ID_FCD_00029364	158	2	1.26582
ID_FCD_00023410	158	2	1.26582
ID_FCD_00030104	554	7	1.26354
ID_FCD_00034049	317	4	1.26183
ID_FCD_00030257	1129	14	1.24004
ID_FCD_00016142	2504	31	1.23802
ID_FCD_00012960	324	4	1.23457
ID_FCD_00014059	487	6	1.23203
ID_FCD_00021415	245	3	1.22449
ID_FCD_00018601	246	3	1.21951
ID_FCD_00023918	164	2	1.21951
ID_FCD_00018607	329	4	1.21581
ID_FCD_00031120	412	5	1.21359
ID_FCD_00023027	413	5	1.21065
ID_FCD_00030782	248	3	1.20968
ID_FCD_00022176	497	6	1.20724
ID_FCD_00037395	1417	17	1.19972
ID_FCD_00033450	167	2	1.1976
ID_FCD_00025502	251	3	1.19522
ID_FCD_00034115	251	3	1.19522
ID_FCD_00024902	251	3	1.19522
ID_FCD_00036897	1096	13	1.18613
ID_FCD_00034116	1183	14	1.18343
ID_FCD_00011541	846	10	1.18203
ID_FCD_00035339	170	2	1.17647
ID_FCD_00023923	1365	16	1.17216
ID_FCD_00029819	1281	15	1.17096
ID_FCD_00024627	1715	20	1.16618
ID_FCD_00009224	1642	19	1.15713
ID_FCD_00022589	1038	12	1.15607
ID_FCD_00018684	1038	12	1.15607
ID_FCD_00013980	3044	35	1.1498
ID_FCD_00009258	1307	15	1.14767
ID_FCD_00008708	263	3	1.14068
ID_FCD_00024639	263	3	1.14068
ID_FCD_00022755	791	9	1.1378
ID_FCD_00010738	2467	28	1.13498
ID_FCD_00028160	11768	133	1.13018
ID_FCD_00009227	1416	16	1.12994
ID_FCD_00008715	266	3	1.12782
ID_FCD_00037534	448	5	1.11607
ID_FCD_00028726	269	3	1.11524
ID_FCD_00013064	452	5	1.10619
ID_FCD_00028835	728	8	1.0989
ID_FCD_00030384	638	7	1.09718
ID_FCD_00026909	275	3	1.09091
ID_FCD_00034816	368	4	1.08696
ID_FCD_00021852	462	5	1.08225
ID_FCD_00022178	1480	16	1.08108
ID_FCD_00025933	278	3	1.07914
ID_FCD_00025453	1214	13	1.07084
ID_FCD_00016074	1406	15	1.06686
ID_FCD_00026907	3286	35	1.06512
ID_FCD_00019047	188	2	1.06383
ID_FCD_00036821	188	2	1.06383
ID_FCD_00037894	1975	21	1.06329
ID_FCD_00023028	2636	28	1.06222
ID_FCD_00025820	284	3	1.05634
ID_FCD_00013053	1042	11	1.05566
ID_FCD_00029287	572	6	1.04895
ID_FCD_00026897	771	8	1.03761
ID_FCD_00029372	291	3	1.03093
ID_FCD_00025947	194	2	1.03093
ID_FCD_00021854	488	5	1.02459
ID_FCD_00012429	800	8	1
ID_FCD_00028306	401	4	0.997506
ID_FCD_00036927	401	4	0.997506
ID_FCD_00012428	1610	16	0.993789
ID_FCD_00020689	805	8	0.993789
ID_FCD_00029567	1229	12	0.976404
ID_FCD_00020076	923	9	0.975081
ID_FCD_00034582	1863	18	0.966184
ID_FCD_00018536	935	9	0.962567
ID_FCD_00005346	104	1	0.961538
ID_FCD_00012968	3448	33	0.957077
ID_FCD_00031783	5126	49	0.955911
ID_FCD_00019076	525	5	0.952381
ID_FCD_00028309	1055	10	0.947867
ID_FCD_00034565	212	2	0.943396
ID_FCD_00030716	637	6	0.941915
ID_FCD_00030207	323	3	0.928793
ID_FCD_00022399	3673	34	0.925674
ID_FCD_00020984	434	4	0.921659
ID_FCD_00034107	218	2	0.917431
ID_FCD_00020708	329	3	0.911854
ID_FCD_00038045	329	3	0.911854
ID_FCD_00005290	1763	16	0.907544
ID_FCD_00008703	1213	11	0.906843
ID_FCD_00016156	331	3	0.906344
ID_FCD_00005345	665	6	0.902256
ID_FCD_00014665	2451	22	0.897593
ID_FCD_00022586	335	3	0.895522
ID_FCD_00031871	336	3	0.892857
ID_FCD_00030050	448	4	0.892857
ID_FCD_00009226	676	6	0.887574
ID_FCD_00019479	902	8	0.886918
ID_FCD_00030051	11738	104	0.886011
ID_FCD_00031868	452	4	0.884956
ID_FCD_00009890	1470	13	0.884354
ID_FCD_00020575	1586	14	0.882724
ID_FCD_00005338	2841	25	0.879972
ID_FCD_00010663	1940	17	0.876289
ID_FCD_00030382	2866	25	0.872296
ID_FCD_00022638	344	3	0.872093
ID_FCD_00020603	2643	23	0.870223
ID_FCD_00030778	345	3	0.869565
ID_FCD_00021104	230	2	0.869565
ID_FCD_00020847	464	4	0.862069
ID_FCD_00024187	1397	12	0.858984
ID_FCD_00011532	3332	28	0.840336
ID_FCD_00026420	715	6	0.839161
ID_FCD_00014428	239	2	0.83682
ID_FCD_00032441	359	3	0.835655
ID_FCD_00025722	1445	12	0.83045
ID_FCD_00019045	482	4	0.829876
ID_FCD_00003043	242	2	0.826446
ID_FCD_00020698	972	8	0.823045
ID_FCD_00014422	731	6	0.820793
ID_FCD_00030779	245	2	0.816327
ID_FCD_00022629	1105	9	0.81448
ID_FCD_00011901	2703	22	0.81391
ID_FCD_00018157	617	5	0.810373
ID_FCD_00022387	989	8	0.808898
ID_FCD_00016143	374	3	0.802139
ID_FCD_00034891	125	1	0.8
ID_FCD_00014424	251	2	0.796813
ID_FCD_00025936	251	2	0.796813
ID_FCD_00034045	2135	17	0.796253
ID_FCD_00005341	1884	15	0.796178
ID_FCD_00018448	506	4	0.790514
ID_FCD_00026899	633	5	0.789889
ID_FCD_00034056	254	2	0.787402
ID_FCD_00019343	636	5	0.786164
ID_FCD_00030714	894	7	0.782998
ID_FCD_00008718	5243	41	0.781995
ID_FCD_00007679	1791	14	0.781686
ID_FCD_00022534	1280	10	0.78125
ID_FCD_00012421	771	6	0.77821
ID_FCD_00020073	1157	9	0.777874
ID_FCD_00010654	644	5	0.776398
ID_FCD_00018538	773	6	0.776197
ID_FCD_00030266	906	7	0.772627
ID_FCD_00023920	782	6	0.767263
ID_FCD_00010172	523	4	0.764818
ID_FCD_00031870	131	1	0.763359
ID_FCD_00035897	131	1	0.763359
ID_FCD_00025922	1445	11	0.761246
ID_FCD_00030103	263	2	0.760456
ID_FCD_00024302	3821	29	0.758964
ID_FCD_00014064	1323	10	0.755858
ID_FCD_00037853	1595	12	0.752351
ID_FCD_00036480	267	2	0.749064
ID_FCD_00006454	1495	11	0.735786
ID_FCD_00025457	409	3	0.733496
ID_FCD_00020612	957	7	0.731452
ID_FCD_00028980	2051	15	0.731351
ID_FCD_00030102	6428	47	0.731176
ID_FCD_00010664	137	1	0.729927
ID_FCD_00019486	275	2	0.727273
ID_FCD_00020523	1241	9	0.725222
ID_FCD_00029527	1662	12	0.722022
ID_FCD_00030109	278	2	0.719424
ID_FCD_00020597	4323	31	0.717095
ID_FCD_00029324	280	2	0.714286
ID_FCD_00023063	1823	13	0.71311
ID_FCD_00022395	703	5	0.711238
ID_FCD_00018159	282	2	0.70922
ID_FCD_00026906	989	7	0.707786
ID_FCD_00018537	848	6	0.707547
ID_FCD_00021410	3266	23	0.704225
ID_FCD_00030047	568	4	0.704225
ID_FCD_00020621	427	3	0.702576
ID_FCD_00010739	713	5	0.701262
ID_FCD_00008712	143	1	0.699301
ID_FCD_00031409	143	1	0.699301
ID_FCD_00027029	572	4	0.699301
ID_FCD_00019472	1575	11	0.698413
ID_FCD_00015608	2867	20	0.697593
ID_FCD_00037409	2581	18	0.697404
ID_FCD_00019072	721	5	0.693481
ID_FCD_00025813	578	4	0.692042
ID_FCD_00007675	290	2	0.689655
ID_FCD_00013056	3483	24	0.689061
ID_FCD_00014778	1022	7	0.684932
ID_FCD_00028981	146	1	0.684932
ID_FCD_00037724	146	1	0.684932
ID_FCD_00029105	293	2	0.682594
ID_FCD_00014423	440	3	0.681818
ID_FCD_00034750	2643	18	0.681044
ID_FCD_00007676	882	6	0.680272
ID_FCD_00006285	1034	7	0.676983
ID_FCD_00015523	296	2	0.675676
ID_FCD_00034106	1783	12	0.673023
ID_FCD_00005343	1042	7	0.671785
ID_FCD_00006284	1489	10	0.671592
ID_FCD_00029571	5065	34	0.671273
ID_FCD_00014065	747	5	0.669344
ID_FCD_00037727	3441	23	0.66841
ID_FCD_00014430	1508	10	0.66313
ID_FCD_00027342	1056	7	0.662879
ID_FCD_00014057	607	4	0.658979
ID_FCD_00005299	3190	21	0.658307
ID_FCD_00013065	152	1	0.657895
ID_FCD_00031116	152	1	0.657895
ID_FCD_00015518	152	1	0.657895
ID_FCD_00026423	3043	20	0.657246
ID_FCD_00029971	305	2	0.655738
ID_FCD_00029973	305	2	0.655738
ID_FCD_00031869	458	3	0.655022
ID_FCD_00034647	458	3	0.655022
ID_FCD_00027447	1834	12	0.654308
ID_FCD_00020014	614	4	0.651466
ID_FCD_00013057	5399	35	0.648268
ID_FCD_00021100	773	5	0.646831
ID_FCD_00009900	311	2	0.643087
ID_FCD_00027354	1248	8	0.641026
ID_FCD_00009238	2497	16	0.640769
ID_FCD_00031830	313	2	0.638978
ID_FCD_00037859	314	2	0.636943
ID_FCD_00024658	314	2	0.636943
ID_FCD_00020699	314	2	0.636943
ID_FCD_00010647	947	6	0.63358
ID_FCD_00030271	158	1	0.632911
ID_FCD_00028307	4271	27	0.63217
ID_FCD_00015091	3645	23	0.631001
ID_FCD_00030982	3650	23	0.630137
ID_FCD_00003315	1431	9	0.628931
ID_FCD_00028303	318	2	0.628931
ID_FCD_00010665	638	4	0.626959
ID_FCD_00034569	803	5	0.622665
ID_FCD_00028210	161	1	0.621118
ID_FCD_00006236	2416	15	0.620861
ID_FCD_00018688	1775	11	0.619718
ID_FCD_00037857	1619	10	0.617665
ID_FCD_00029966	3080	19	0.616883
ID_FCD_00016855	1624	10	0.615764
ID_FCD_00029536	4394	27	0.614474
ID_FCD_00021096	3585	22	0.613668
ID_FCD_00024657	326	2	0.613497
ID_FCD_00029572	3926	24	0.611309
ID_FCD_00022531	5894	36	0.610791
ID_FCD_00032408	2461	15	0.609508
ID_FCD_00006239	821	5	0.609013
ID_FCD_00025915	2317	14	0.60423
ID_FCD_00025458	2489	15	0.602652
ID_FCD_00015101	830	5	0.60241
ID_FCD_00034226	1993	12	0.602107
ID_FCD_00034229	997	6	0.601805
ID_FCD_00037408	4491	27	0.601202
ID_FCD_00019482	167	1	0.598802
ID_FCD_00029975	167	1	0.598802
ID_FCD_00024045	335	2	0.597015
ID_FCD_00009228	503	3	0.596421
ID_FCD_00025462	1179	7	0.593723
ID_FCD_00022813	2698	16	0.593032
ID_FCD_00025454	5736	34	0.592748
ID_FCD_00025811	170	1	0.588235
ID_FCD_00030048	170	1	0.588235
ID_FCD_00006443	851	5	0.587544
ID_FCD_00012971	1534	9	0.586701
ID_FCD_00029570	1026	6	0.584795
ID_FCD_00006228	515	3	0.582524
ID_FCD_00012419	859	5	0.582072
ID_FCD_00006455	1032	6	0.581395
ID_FCD_00035510	689	4	0.580552
ID_FCD_00010170	1896	11	0.580169
ID_FCD_00029375	6896	40	0.580046
ID_FCD_00032945	518	3	0.579151
ID_FCD_00030268	173	1	0.578035
ID_FCD_00003313	1386	8	0.577201
ID_FCD_00015607	1214	7	0.576606
ID_FCD_00009232	347	2	0.576369
ID_FCD_00014667	347	2	0.576369
ID_FCD_00023414	4338	25	0.576302
ID_FCD_00020981	1389	8	0.575954
ID_FCD_00034570	5213	30	0.575484
ID_FCD_00012962	1046	6	0.573614
ID_FCD_00036429	523	3	0.573614
ID_FCD_00016144	2615	15	0.573614
ID_FCD_00014052	1921	11	0.572618
ID_FCD_00024043	524	3	0.572519
ID_FCD_00034751	2448	14	0.571895
ID_FCD_00029370	2275	13	0.571429
ID_FCD_00034573	350	2	0.571429
ID_FCD_00020711	5959	34	0.570566
ID_FCD_00031865	1928	11	0.570539
ID_FCD_00030108	1228	7	0.570033
ID_FCD_00031220	2288	13	0.568182
ID_FCD_00027347	176	1	0.568182
ID_FCD_00020566	530	3	0.566038
ID_FCD_00023030	530	3	0.566038
ID_FCD_00020075	533	3	0.562852
ID_FCD_00009886	356	2	0.561798
ID_FCD_00016684	356	2	0.561798
ID_FCD_00022386	2493	14	0.561572
ID_FCD_00014681	2493	14	0.561572
ID_FCD_00013060	179	1	0.558659
ID_FCD_00019123	538	3	0.557621
ID_FCD_00025387	359	2	0.557103
ID_FCD_00005298	359	2	0.557103
ID_FCD_00018683	2523	14	0.554895
ID_FCD_00029921	13521	75	0.554693
ID_FCD_00024684	362	2	0.552486
ID_FCD_00027075	544	3	0.551471
ID_FCD_00014053	8362	46	0.550108
ID_FCD_00022807	546	3	0.549451
ID_FCD_00012424	1277	7	0.54816
ID_FCD_00012478	551	3	0.544465
ID_FCD_00022591	1103	6	0.543971
ID_FCD_00022876	13071	71	0.543187
ID_FCD_00029113	740	4	0.540541
ID_FCD_00018768	2413	13	0.538748
ID_FCD_00022647	2415	13	0.538302
ID_FCD_00022392	5575	30	0.538117
ID_FCD_00020624	1863	10	0.536769
ID_FCD_00036822	1865	10	0.536193
ID_FCD_00034770	1502	8	0.532623
ID_FCD_00025060	188	1	0.531915
ID_FCD_00037745	188	1	0.531915
ID_FCD_00027353	566	3	0.530035
ID_FCD_00028979	755	4	0.529801
ID_FCD_00035503	10779	57	0.528806
ID_FCD_00014666	2086	11	0.527325
ID_FCD_00026667	3419	18	0.52647
ID_FCD_00022222	1520	8	0.526316
ID_FCD_00019433	761	4	0.525624
ID_FCD_00021101	572	3	0.524476
ID_FCD_00037860	191	1	0.52356
ID_FCD_00029528	191	1	0.52356
ID_FCD_00021409	8793	46	0.523143
ID_FCD_00024008	383	2	0.522193
ID_FCD_00031215	958	5	0.521921
ID_FCD_00003318	3837	20	0.521241
ID_FCD_00005301	3845	20	0.520156
ID_FCD_00034227	1346	7	0.520059
ID_FCD_00031418	1154	6	0.519931
ID_FCD_00020620	5393	28	0.519192
ID_FCD_00020610	3275	17	0.519084
ID_FCD_00027840	3091	16	0.517632
ID_FCD_00024914	1161	6	0.516796
ID_FCD_00032413	4454	23	0.51639
ID_FCD_00020604	194	1	0.515464
ID_FCD_00003029	776	4	0.515464
ID_FCD_00025818	2722	14	0.514328
ID_FCD_00005294	389	2	0.514139
ID_FCD_00020694	1751	9	0.513992
ID_FCD_00006456	974	5	0.513347
ID_FCD_00005340	5456	28	0.513196
ID_FCD_00030433	3512	18	0.512528
ID_FCD_00034757	392	2	0.510204
ID_FCD_00018444	5108	26	0.509005
ID_FCD_00028209	786	4	0.508906
ID_FCD_00024019	197	1	0.507614
ID_FCD_00031005	197	1	0.507614
ID_FCD_00032445	197	1	0.507614
ID_FCD_00036929	1773	9	0.507614
ID_FCD_00031911	788	4	0.507614
ID_FCD_00020840	4338	22	0.507146
ID_FCD_00020697	1580	8	0.506329
ID_FCD_00024916	4550	23	0.505495
ID_FCD_00027348	1388	7	0.504323
ID_FCD_00020609	6950	35	0.503597
ID_FCD_00005357	995	5	0.502513
ID_FCD_00022626	200	1	0.5
ID_FCD_00018539	800	4	0.5
ID_FCD_00018615	800	4	0.5
ID_FCD_00036027	3601	18	0.499861
ID_FCD_00027079	401	2	0.498753
ID_FCD_00014668	602	3	0.498339
ID_FCD_00022203	803	4	0.498132
ID_FCD_00022707	3823	19	0.496992
ID_FCD_00028736	3422	17	0.496786
ID_FCD_00029816	15729	78	0.495899
ID_FCD_00010169	2017	10	0.495786
ID_FCD_00006222	808	4	0.49505
ID_FCD_00005296	404	2	0.49505
ID_FCD_00014049	2836	14	0.493653
ID_FCD_00018454	2840	14	0.492958
ID_FCD_00029104	1623	8	0.492914
ID_FCD_00020574	203	1	0.492611
ID_FCD_00037429	609	3	0.492611
ID_FCD_00038043	407	2	0.4914
ID_FCD_00013059	3869	19	0.491083
ID_FCD_00003308	1835	9	0.490463
ID_FCD_00025808	3062	15	0.489876
ID_FCD_00018152	1021	5	0.489716
ID_FCD_00006291	2861	14	0.489339
ID_FCD_00006448	1022	5	0.489237
ID_FCD_00016149	614	3	0.488599
ID_FCD_00028529	410	2	0.487805
ID_FCD_00009892	1230	6	0.487805
ID_FCD_00029565	410	2	0.487805
ID_FCD_00036428	410	2	0.487805
ID_FCD_00024048	3897	19	0.487555
ID_FCD_00036926	6568	32	0.487211
ID_FCD_00028976	9658	47	0.486643
ID_FCD_00020070	2885	14	0.485269
ID_FCD_00026900	2888	14	0.484765
ID_FCD_00029815	16338	79	0.483535
ID_FCD_00006442	2693	13	0.482733
ID_FCD_00011948	9947	48	0.482558
ID_FCD_00020069	1451	7	0.482426
ID_FCD_00009271	1040	5	0.480769
ID_FCD_00036029	1671	8	0.478755
ID_FCD_00024662	209	1	0.478469
ID_FCD_00025726	2302	11	0.477845
ID_FCD_00034232	2930	14	0.477816
ID_FCD_00006438	6073	29	0.477523
ID_FCD_00013070	3979	19	0.477507
ID_FCD_00021412	8169	39	0.477415
ID_FCD_00022636	840	4	0.47619
ID_FCD_00034169	1470	7	0.47619
ID_FCD_00015514	1891	9	0.475939
ID_FCD_00006224	2102	10	0.475737
ID_FCD_00036928	842	4	0.475059
ID_FCD_00011942	1474	7	0.474898
ID_FCD_00020572	5475	26	0.474886
ID_FCD_00008701	6318	30	0.474834
ID_FCD_00006238	1685	8	0.474777
ID_FCD_00020600	211	1	0.473934
ID_FCD_00031697	2112	10	0.473485
ID_FCD_00024908	1268	6	0.473186
ID_FCD_00022873	2326	11	0.472915
ID_FCD_00025949	2117	10	0.472367
ID_FCD_00031647	3606	17	0.471436
ID_FCD_00022635	1064	5	0.469925
ID_FCD_00009237	2555	12	0.469667
ID_FCD_00024612	426	2	0.469484
ID_FCD_00024663	1707	8	0.468658
ID_FCD_00005289	1067	5	0.468604
ID_FCD_00025727	3845	18	0.46814
ID_FCD_00029373	3421	16	0.4677
ID_FCD_00028305	11975	56	0.467641
ID_FCD_00024679	9409	44	0.467637
ID_FCD_00029535	1712	8	0.46729
ID_FCD_00006237	2356	11	0.466893
ID_FCD_00009225	2359	11	0.466299
ID_FCD_00025494	1290	6	0.465116
ID_FCD_00012475	430	2	0.465116
ID_FCD_00034307	215	1	0.465116
ID_FCD_00025383	3016	14	0.464191
ID_FCD_00029964	5624	26	0.462304
ID_FCD_00018608	1732	8	0.461894
ID_FCD_00024628	2600	12	0.461538
ID_FCD_00012969	1517	7	0.461437
ID_FCD_00035337	1086	5	0.460405
ID_FCD_00012418	1090	5	0.458716
ID_FCD_00034119	7415	34	0.45853
ID_FCD_00034767	4582	21	0.458315
ID_FCD_00030383	1964	9	0.458248
ID_FCD_00034893	6552	30	0.457875
ID_FCD_00009893	3721	17	0.456866
ID_FCD_00020841	1974	9	0.455927
ID_FCD_00015103	1976	9	0.455466
ID_FCD_00022878	5275	24	0.454976
ID_FCD_00027030	1319	6	0.45489
ID_FCD_00014047	2200	10	0.454545
ID_FCD_00022811	3300	15	0.454545
ID_FCD_00020618	662	3	0.453172
ID_FCD_00014419	883	4	0.453001
ID_FCD_00015509	4206	19	0.451736
ID_FCD_00016857	3764	17	0.451647
ID_FCD_00036599	2436	11	0.45156
ID_FCD_00037414	889	4	0.449944
ID_FCD_00006459	3112	14	0.449871
ID_FCD_00029533	890	4	0.449438
ID_FCD_00029568	9126	41	0.449266
ID_FCD_00009885	3339	15	0.449236
ID_FCD_00034574	3118	14	0.449006
ID_FCD_00018541	446	2	0.44843
ID_FCD_00014775	6026	27	0.448058
ID_FCD_00022642	224	1	0.446429
ID_FCD_00030777	224	1	0.446429
ID_FCD_00015216	224	1	0.446429
ID_FCD_00005347	224	1	0.446429
ID_FCD_00022624	3827	17	0.444212
ID_FCD_00035504	3153	14	0.444022
ID_FCD_00011530	452	2	0.442478
ID_FCD_00014429	4522	20	0.442282
ID_FCD_00009233	3620	16	0.441989
ID_FCD_00036930	905	4	0.441989
ID_FCD_00025452	3403	15	0.440788
ID_FCD_00023032	2273	10	0.439947
ID_FCD_00038115	3190	14	0.438871
ID_FCD_00008702	3649	16	0.438476
ID_FCD_00019044	3650	16	0.438356
ID_FCD_00022648	2055	9	0.437956
ID_FCD_00014416	2056	9	0.437743
ID_FCD_00011545	4575	20	0.437158
ID_FCD_00003314	1373	6	0.436999
ID_FCD_00015524	6865	30	0.436999
ID_FCD_00031001	458	2	0.436681
ID_FCD_00034567	458	2	0.436681
ID_FCD_00018543	3907	17	0.435116
ID_FCD_00027491	4829	21	0.434873
ID_FCD_00007688	230	1	0.434783
ID_FCD_00023880	230	1	0.434783
ID_FCD_00031419	8997	39	0.433478
ID_FCD_00012423	923	4	0.433369
ID_FCD_00022712	693	3	0.4329
ID_FCD_00009263	3703	16	0.432082
ID_FCD_00026913	926	4	0.431965
ID_FCD_00031122	2087	9	0.431241
ID_FCD_00024900	4638	20	0.43122
ID_FCD_00015096	464	2	0.431034
ID_FCD_00009269	1625	7	0.430769
ID_FCD_00008716	3252	14	0.430504
ID_FCD_00029374	5128	22	0.429017
ID_FCD_00016147	4670	20	0.428266
ID_FCD_00036605	934	4	0.428266
ID_FCD_00006447	701	3	0.42796
ID_FCD_00010646	2103	9	0.42796
ID_FCD_00010648	3040	13	0.427632
ID_FCD_00029965	4918	21	0.427003
ID_FCD_00025725	3753	16	0.426326
ID_FCD_00006227	470	2	0.425532
ID_FCD_00007677	940	4	0.425532
ID_FCD_00025747	470	2	0.425532
ID_FCD_00010166	705	3	0.425532
ID_FCD_00028207	6362	27	0.424395
ID_FCD_00031646	236	1	0.423729
ID_FCD_00036028	236	1	0.423729
ID_FCD_00009234	2598	11	0.423403
ID_FCD_00024913	2362	10	0.42337
ID_FCD_00027343	1890	8	0.42328
ID_FCD_00018771	1182	5	0.423012
ID_FCD_00018150	473	2	0.422833
ID_FCD_00020613	4023	17	0.42257
ID_FCD_00009261	7815	33	0.422265
ID_FCD_00012967	5224	22	0.421133
ID_FCD_00022200	7139	30	0.420227
ID_FCD_00036933	1192	5	0.419463
ID_FCD_00033937	2861	12	0.419434
ID_FCD_00020596	3594	15	0.417362
ID_FCD_00028735	3115	13	0.417335
ID_FCD_00022639	720	3	0.416667
ID_FCD_00015217	1440	6	0.416667
ID_FCD_00015610	2885	12	0.415945
ID_FCD_00015519	482	2	0.414938
ID_FCD_00008717	1929	8	0.414723
ID_FCD_00020068	4583	19	0.414576
ID_FCD_00020072	724	3	0.414365
ID_FCD_00026915	4345	18	0.414269
ID_FCD_00003040	1208	5	0.413907
ID_FCD_00020601	15244	63	0.413277
ID_FCD_00036931	242	1	0.413223
ID_FCD_00030049	484	2	0.413223
ID_FCD_00029102	4115	17	0.413123
ID_FCD_00034879	1454	6	0.412655
ID_FCD_00027441	970	4	0.412371
ID_FCD_00020573	6794	28	0.412128
ID_FCD_00015095	728	3	0.412088
ID_FCD_00007680	1942	8	0.411946
ID_FCD_00031699	486	2	0.411523
ID_FCD_00029108	486	2	0.411523
ID_FCD_00023064	974	4	0.410678
ID_FCD_00027486	487	2	0.410678
ID_FCD_00028983	2438	10	0.410172
ID_FCD_00012430	3659	15	0.409948
ID_FCD_00006289	2928	12	0.409836
ID_FCD_00006440	1954	8	0.409417
ID_FCD_00003317	2690	11	0.408922
ID_FCD_00014675	734	3	0.408719
ID_FCD_00029321	8566	35	0.408592
ID_FCD_00012480	3429	14	0.408282
ID_FCD_00034877	245	1	0.408163
ID_FCD_00011536	13973	57	0.40793
ID_FCD_00025050	7365	30	0.407332
ID_FCD_00032446	1228	5	0.407166
ID_FCD_00016257	737	3	0.407056
ID_FCD_00016685	983	4	0.406918
ID_FCD_00018609	740	3	0.405405
ID_FCD_00024686	2469	10	0.405022
ID_FCD_00003044	1235	5	0.404858
ID_FCD_00019476	3955	16	0.404551
ID_FCD_00015090	11378	46	0.404289
ID_FCD_00023072	3960	16	0.40404
ID_FCD_00027442	2231	9	0.403407
ID_FCD_00015660	248	1	0.403226
ID_FCD_00022714	3720	15	0.403226
ID_FCD_00034109	248	1	0.403226
ID_FCD_00014427	248	1	0.403226
ID_FCD_00034755	3224	13	0.403226
ID_FCD_00037399	6453	26	0.402913
ID_FCD_00022708	1991	8	0.401808
ID_FCD_00021411	1495	6	0.401338
ID_FCD_00037744	4241	17	0.400849
ID_FCD_00005339	4753	19	0.399748
ID_FCD_00015663	251	1	0.398406
ID_FCD_00024656	251	1	0.398406
ID_FCD_00029103	2514	10	0.397772
ID_FCD_00025919	5797	23	0.396757
ID_FCD_00027076	2528	10	0.39557
ID_FCD_00035343	4813	19	0.394764
ID_FCD_00023062	1774	7	0.394589
ID_FCD_00019054	4565	18	0.394304
ID_FCD_00019342	3045	12	0.394089
ID_FCD_00019119	254	1	0.393701
ID_FCD_00018769	2542	10	0.393391
ID_FCD_00037732	509	2	0.392927
ID_FCD_00028738	4836	19	0.392887
ID_FCD_00021413	4853	19	0.39151
ID_FCD_00006450	1022	4	0.391389
ID_FCD_00023921	3577	14	0.391389
ID_FCD_00009231	6396	25	0.390869
ID_FCD_00028731	1794	7	0.39019
ID_FCD_00030379	1283	5	0.389712
ID_FCD_00024619	2823	11	0.389656
ID_FCD_00020564	2580	10	0.387597
ID_FCD_00022705	258	1	0.387597
ID_FCD_00034052	258	1	0.387597
ID_FCD_00028155	6460	25	0.386997
ID_FCD_00025945	1813	7	0.3861
ID_FCD_00027977	1040	4	0.384615
ID_FCD_00003033	260	1	0.384615
ID_FCD_00025938	260	1	0.384615
ID_FCD_00019071	260	1	0.384615
ID_FCD_00018158	3901	15	0.384517
ID_FCD_00024652	2344	9	0.383959
ID_FCD_00009884	3390	13	0.383481
ID_FCD_00010659	2870	11	0.383275
ID_FCD_00020619	8878	34	0.382969
ID_FCD_00016686	1306	5	0.382848
ID_FCD_00014060	1830	7	0.382514
ID_FCD_00031833	6275	24	0.38247
ID_FCD_00014669	785	3	0.382166
ID_FCD_00029963	4977	19	0.381756
ID_FCD_00020623	1574	6	0.381194
ID_FCD_00022743	3151	12	0.380831
ID_FCD_00019475	788	3	0.380711
ID_FCD_00021132	788	3	0.380711
ID_FCD_00022536	1315	5	0.380228
ID_FCD_00018440	1052	4	0.380228
ID_FCD_00009272	6318	24	0.379867
ID_FCD_00016887	2634	10	0.379651
ID_FCD_00016081	4748	18	0.379107
ID_FCD_00015606	1586	6	0.37831
ID_FCD_00003027	3438	13	0.378127
ID_FCD_00027492	3704	14	0.37797
ID_FCD_00024614	2647	10	0.377786
ID_FCD_00006292	530	2	0.377358
ID_FCD_00003316	1594	6	0.376412
ID_FCD_00022204	266	1	0.37594
ID_FCD_00016076	266	1	0.37594
ID_FCD_00033542	266	1	0.37594
ID_FCD_00033451	266	1	0.37594
ID_FCD_00037733	3731	14	0.375235
ID_FCD_00036578	1600	6	0.375
ID_FCD_00006461	1067	4	0.374883
ID_FCD_00024915	4009	15	0.374158
ID_FCD_00023015	1874	7	0.373533
ID_FCD_00015218	804	3	0.373134
ID_FCD_00022808	536	2	0.373134
ID_FCD_00022704	1877	7	0.372936
ID_FCD_00018774	1341	5	0.372856
ID_FCD_00009257	4566	17	0.372317
ID_FCD_00016679	1075	4	0.372093
ID_FCD_00028724	1885	7	0.371353
ID_FCD_00024912	4040	15	0.371287
ID_FCD_00022177	539	2	0.371058
ID_FCD_00005300	2430	9	0.37037
ID_FCD_00022631	1622	6	0.369914
ID_FCD_00034054	5681	21	0.369653
ID_FCD_00028836	542	2	0.369004
ID_FCD_00024911	6515	24	0.368381
ID_FCD_00030263	3274	12	0.366524
ID_FCD_00028975	6014	22	0.365813
ID_FCD_00024903	1097	4	0.364631
ID_FCD_00022457	1647	6	0.364299
ID_FCD_00012973	2197	8	0.364133
ID_FCD_00014062	275	1	0.363636
ID_FCD_00034050	3025	11	0.363636
ID_FCD_00028737	3581	13	0.363027
ID_FCD_00009270	551	2	0.362976
ID_FCD_00024298	3032	11	0.362797
ID_FCD_00037726	2762	10	0.362056
ID_FCD_00027837	1106	4	0.361664
ID_FCD_00010162	5265	19	0.360874
ID_FCD_00009262	5270	19	0.360531
ID_FCD_00006446	833	3	0.360144
ID_FCD_00005292	278	1	0.359712
ID_FCD_00025935	4184	15	0.358509
ID_FCD_00020602	5588	20	0.35791
ID_FCD_00029961	6150	22	0.357724
ID_FCD_00007686	840	3	0.357143
ID_FCD_00028153	560	2	0.357143
ID_FCD_00034880	1401	5	0.356888
ID_FCD_00006226	2526	9	0.356295
ID_FCD_00036934	281	1	0.355872
ID_FCD_00018605	1687	6	0.355661
ID_FCD_00028152	2533	9	0.35531
ID_FCD_00024020	563	2	0.35524
ID_FCD_00019671	1408	5	0.355114
ID_FCD_00024629	3102	11	0.35461
ID_FCD_00025822	2827	10	0.353732
ID_FCD_00019487	284	1	0.352113
ID_FCD_00016856	284	1	0.352113
ID_FCD_00028988	284	1	0.352113
ID_FCD_00030011	569	2	0.351494
ID_FCD_00016152	1423	5	0.35137
ID_FCD_00014421	4839	17	0.351312
ID_FCD_00034117	5715	20	0.349956
ID_FCD_00009236	2576	9	0.349379
ID_FCD_00031831	573	2	0.34904
ID_FCD_00030436	5452	19	0.348496
ID_FCD_00016080	287	1	0.348432
ID_FCD_00016155	287	1	0.348432
ID_FCD_00027355	574	2	0.348432
ID_FCD_00008706	1149	4	0.348129
ID_FCD_00032409	5459	19	0.348049
ID_FCD_00010653	2587	9	0.347893
ID_FCD_00023021	1440	5	0.347222
ID_FCD_00030380	1154	4	0.34662
ID_FCD_00030783	4042	14	0.346363
ID_FCD_00029106	5794	20	0.345185
ID_FCD_00018687	1159	4	0.345125
ID_FCD_00019344	3767	13	0.345102
ID_FCD_00026416	290	1	0.344828
ID_FCD_00018449	4358	15	0.344195
ID_FCD_00030980	872	3	0.344037
ID_FCD_00024906	1454	5	0.343879
ID_FCD_00019672	291	1	0.343643
ID_FCD_00016849	2037	7	0.343643
ID_FCD_00019046	6697	23	0.343437
ID_FCD_00015094	1458	5	0.342936
ID_FCD_00020011	2334	8	0.342759
ID_FCD_00032411	1167	4	0.342759
ID_FCD_00023411	8486	29	0.341739
ID_FCD_00020015	1757	6	0.341491
ID_FCD_00031004	293	1	0.341297
ID_FCD_00029970	293	1	0.341297
ID_FCD_00020854	1760	6	0.340909
ID_FCD_00023070	3538	12	0.339175
ID_FCD_00030995	4718	16	0.339127
ID_FCD_00008719	1777	6	0.337648
ID_FCD_00010660	4159	14	0.336619
ID_FCD_00012427	7435	25	0.336247
ID_FCD_00006441	3575	12	0.335664
ID_FCD_00019666	1788	6	0.33557
ID_FCD_00009268	2086	7	0.33557
ID_FCD_00028208	8942	30	0.335495
ID_FCD_00018614	1193	4	0.335289
ID_FCD_00019117	2387	8	0.335149
ID_FCD_00024042	1795	6	0.334262
ID_FCD_00022645	2399	8	0.333472
ID_FCD_00005342	6299	21	0.333386
ID_FCD_00030105	2700	9	0.333333
ID_FCD_00030994	3603	12	0.333056
ID_FCD_00006229	2103	7	0.332858
ID_FCD_00015511	2405	8	0.33264
ID_FCD_00036825	1805	6	0.33241
ID_FCD_00037398	3612	12	0.332226
ID_FCD_00015097	302	1	0.331126
ID_FCD_00022754	3322	11	0.331126
ID_FCD_00013061	302	1	0.331126
ID_FCD_00029283	8154	27	0.331126
ID_FCD_00029969	302	1	0.331126
ID_FCD_00034291	302	1	0.331126
ID_FCD_00014777	5442	18	0.330761
ID_FCD_00022393	2420	8	0.330579
ID_FCD_00012963	303	1	0.330033
ID_FCD_00029534	303	1	0.330033
ID_FCD_00014425	16369	54	0.329892
ID_FCD_00022747	1213	4	0.329761
ID_FCD_00006287	1214	4	0.329489
ID_FCD_00027032	607	2	0.329489
ID_FCD_00034051	6375	21	0.329412
ID_FCD_00021853	3037	10	0.329272
ID_FCD_00008704	912	3	0.328947
ID_FCD_00027031	914	3	0.328228
ID_FCD_00020853	305	1	0.327869
ID_FCD_00028982	305	1	0.327869
ID_FCD_00022461	2449	8	0.326664
ID_FCD_00034809	1531	5	0.326584
ID_FCD_00020982	3062	10	0.326584
ID_FCD_00020625	1839	6	0.326264
ID_FCD_00031698	920	3	0.326087
ID_FCD_00012965	1534	5	0.325945
ID_FCD_00023024	1228	4	0.325733
ID_FCD_00025819	1535	5	0.325733
ID_FCD_00015515	2459	8	0.325336
ID_FCD_00016150	615	2	0.325203
ID_FCD_00036679	3383	11	0.325155
ID_FCD_00020712	3691	12	0.325115
ID_FCD_00007687	5845	19	0.325064
ID_FCD_00020074	308	1	0.324675
ID_FCD_00031264	1540	5	0.324675
ID_FCD_00019073	308	1	0.324675
ID_FCD_00005288	1849	6	0.3245
ID_FCD_00026902	3083	10	0.324359
ID_FCD_00015664	926	3	0.323974
ID_FCD_00029286	2780	9	0.323741
ID_FCD_00009264	7110	23	0.323488
ID_FCD_00005348	3093	10	0.323311
ID_FCD_00016158	3405	11	0.323054
ID_FCD_00029922	7131	23	0.322535
ID_FCD_00024301	4689	15	0.319898
ID_FCD_00029099	12193	39	0.319856
ID_FCD_00025058	1878	6	0.319489
ID_FCD_00023878	940	3	0.319149
ID_FCD_00035511	1254	4	0.318979
ID_FCD_00009887	1568	5	0.318878
ID_FCD_00018682	1884	6	0.318471
ID_FCD_00012477	11935	38	0.318391
ID_FCD_00020851	2828	9	0.318246
ID_FCD_00022706	5664	18	0.317797
ID_FCD_00026422	1259	4	0.317712
ID_FCD_00020843	1891	6	0.317292
ID_FCD_00022218	2841	9	0.31679
ID_FCD_00010662	1894	6	0.31679
ID_FCD_00026914	6950	22	0.316547
ID_FCD_00022535	1583	5	0.315856
ID_FCD_00037996	317	1	0.315457
ID_FCD_00018685	3174	10	0.31506
ID_FCD_00020856	3495	11	0.314735
ID_FCD_00015512	4769	15	0.314531
ID_FCD_00010649	638	2	0.31348
ID_FCD_00030046	6704	21	0.313246
ID_FCD_00022537	1277	4	0.313234
ID_FCD_00015092	639	2	0.312989
ID_FCD_00032403	4155	13	0.312876
ID_FCD_00034580	320	1	0.3125
ID_FCD_00003036	1601	5	0.312305
ID_FCD_00031236	1282	4	0.312012
ID_FCD_00020519	3209	10	0.311624
ID_FCD_00038226	1607	5	0.311139
ID_FCD_00015604	2253	7	0.310697
ID_FCD_00010661	3863	12	0.310639
ID_FCD_00005344	1613	5	0.309981
ID_FCD_00012470	647	2	0.309119
ID_FCD_00028301	647	2	0.309119
ID_FCD_00015093	1942	6	0.30896
ID_FCD_00006221	650	2	0.307692
ID_FCD_00003038	2275	7	0.307692
ID_FCD_00019070	2602	8	0.307456
ID_FCD_00030107	7162	22	0.307177
ID_FCD_00019668	326	1	0.306748
ID_FCD_00012966	326	1	0.306748
ID_FCD_00034047	2951	9	0.304981
ID_FCD_00028310	8866	27	0.304534
ID_FCD_00009266	657	2	0.304414
ID_FCD_00011539	329	1	0.303951
ID_FCD_00006235	2305	7	0.303688
ID_FCD_00019121	1976	6	0.303644
ID_FCD_00029974	989	3	0.303337
ID_FCD_00024905	2646	8	0.302343
ID_FCD_00012414	3971	12	0.302191
ID_FCD_00022208	1325	4	0.301887
ID_FCD_00037533	994	3	0.301811
ID_FCD_00003047	663	2	0.301659
ID_FCD_00009260	1326	4	0.301659
ID_FCD_00025815	332	1	0.301205
ID_FCD_00037858	999	3	0.3003
ID_FCD_00025807	667	2	0.29985
ID_FCD_00018597	3669	11	0.299809
ID_FCD_00024666	1001	3	0.2997
ID_FCD_00013982	2005	6	0.299252
ID_FCD_00016075	2342	7	0.29889
ID_FCD_00005297	335	1	0.298507
ID_FCD_00024664	5026	15	0.298448
ID_FCD_00037397	671	2	0.298063
ID_FCD_00012972	6377	19	0.297946
ID_FCD_00003319	4720	14	0.29661
ID_FCD_00018772	338	1	0.295858
ID_FCD_00024909	677	2	0.295421
ID_FCD_00025501	6789	20	0.294594
ID_FCD_00023919	340	1	0.294118
ID_FCD_00025746	3066	9	0.293542
ID_FCD_00028841	2726	8	0.29347
ID_FCD_00037855	341	1	0.293255
ID_FCD_00029569	341	1	0.293255
ID_FCD_00029813	1025	3	0.292683
ID_FCD_00019051	5819	17	0.292146
ID_FCD_00020040	344	1	0.290698
ID_FCD_00030009	344	1	0.290698
ID_FCD_00022207	2758	8	0.290065
ID_FCD_00014420	1036	3	0.289575
ID_FCD_00024021	15906	46	0.289199
ID_FCD_00020515	2431	7	0.287947
ID_FCD_00014776	4178	12	0.287219
ID_FCD_00003310	1743	5	0.286862
ID_FCD_00025721	2442	7	0.28665
ID_FCD_00023026	1745	5	0.286533
ID_FCD_00020706	3494	10	0.286205
ID_FCD_00009891	2797	8	0.286021
ID_FCD_00011529	3501	10	0.285633
ID_FCD_00036415	4220	12	0.28436
ID_FCD_00006225	2816	8	0.284091
ID_FCD_00006457	2819	8	0.283789
ID_FCD_00012961	2116	6	0.283554
ID_FCD_00022815	4232	12	0.283554
ID_FCD_00020980	2828	8	0.282885
ID_FCD_00034048	2478	7	0.282486
ID_FCD_00038130	1416	4	0.282486
ID_FCD_00011533	7455	21	0.28169
ID_FCD_00014678	710	2	0.28169
ID_FCD_00023067	3907	11	0.281546
ID_FCD_00021108	4620	13	0.281385
ID_FCD_00031825	1424	4	0.280899
ID_FCD_00019473	3205	9	0.280811
ID_FCD_00012431	3924	11	0.280326
ID_FCD_00030999	4286	12	0.279981
ID_FCD_00025451	2504	7	0.279553
ID_FCD_00030996	3586	10	0.278862
ID_FCD_00015662	359	1	0.278552
ID_FCD_00023022	1439	4	0.277971
ID_FCD_00023025	2521	7	0.277668
ID_FCD_00003028	4682	13	0.277659
ID_FCD_00037856	1442	4	0.277393
ID_FCD_00024682	3969	11	0.277148
ID_FCD_00014677	722	2	0.277008
ID_FCD_00031267	3612	10	0.276855
ID_FCD_00027488	362	1	0.276243
ID_FCD_00030983	2174	6	0.275989
ID_FCD_00020013	725	2	0.275862
ID_FCD_00030209	725	2	0.275862
ID_FCD_00024651	1088	3	0.275735
ID_FCD_00019069	4353	12	0.275672
ID_FCD_00026910	5456	15	0.274927
ID_FCD_00007673	1819	5	0.274876
ID_FCD_00032406	365	1	0.273973
ID_FCD_00023071	13900	38	0.273381
ID_FCD_00019126	2563	7	0.273117
ID_FCD_00037813	5503	15	0.272579
ID_FCD_00034111	3676	10	0.272035
ID_FCD_00029978	2583	7	0.271003
ID_FCD_00003030	740	2	0.27027
ID_FCD_00022814	13702	37	0.270034
ID_FCD_00014050	8519	23	0.269985
ID_FCD_00024669	5194	14	0.269542
ID_FCD_00032410	1488	4	0.268817
ID_FCD_00022877	1862	5	0.268528
ID_FCD_00022751	2609	7	0.268302
ID_FCD_00031119	3358	9	0.268017
ID_FCD_00016822	4110	11	0.26764
ID_FCD_00022632	2244	6	0.26738
ID_FCD_00021103	748	2	0.26738
ID_FCD_00011535	750	2	0.266667
ID_FCD_00018447	2629	7	0.266261
ID_FCD_00005287	1504	4	0.265957
ID_FCD_00016848	3765	10	0.265604
ID_FCD_00018686	6405	17	0.265418
ID_FCD_00022625	377	1	0.265252
ID_FCD_00016687	377	1	0.265252
ID_FCD_00018773	4156	11	0.264678
ID_FCD_00022183	1135	3	0.264317
ID_FCD_00006232	757	2	0.264201
ID_FCD_00029530	2273	6	0.263968
ID_FCD_00022388	4181	11	0.263095
ID_FCD_00014061	1142	3	0.262697
ID_FCD_00035336	381	1	0.262467
ID_FCD_00005350	17186	45	0.261841
ID_FCD_00030010	382	1	0.26178
ID_FCD_00031412	383	1	0.261097
ID_FCD_00012417	1155	3	0.25974
ID_FCD_00023924	386	1	0.259067
ID_FCD_00026417	8499	22	0.258854
ID_FCD_00018594	2706	7	0.258684
ID_FCD_00006444	1160	3	0.258621
ID_FCD_00018680	2708	7	0.258493
ID_FCD_00029368	5824	15	0.257555
ID_FCD_00023925	5830	15	0.25729
ID_FCD_00016886	1167	3	0.257069
ID_FCD_00010651	389	1	0.257069
ID_FCD_00025384	7802	20	0.256345
ID_FCD_00009894	6246	16	0.256164
ID_FCD_00022532	7824	20	0.255624
ID_FCD_00010658	3132	8	0.255428
ID_FCD_00011542	1175	3	0.255319
ID_FCD_00033446	392	1	0.255102
ID_FCD_00020599	7454	19	0.254897
ID_FCD_00024678	785	2	0.254777
ID_FCD_00035505	4319	11	0.254689
ID_FCD_00022396	1182	3	0.253807
ID_FCD_00005349	395	1	0.253165
ID_FCD_00009898	2767	7	0.252982
ID_FCD_00025917	1592	4	0.251256
ID_FCD_00020842	4783	12	0.250889
ID_FCD_00029531	2392	6	0.250836
ID_FCD_00009267	1603	4	0.249532
ID_FCD_00030984	2006	5	0.249252
ID_FCD_00010161	3613	9	0.2491
ID_FCD_00028530	1606	4	0.249066
ID_FCD_00030979	1607	4	0.248911
ID_FCD_00022627	405	1	0.246914
ID_FCD_00018453	3666	9	0.245499
ID_FCD_00018452	3260	8	0.245399
ID_FCD_00026901	2450	6	0.244898
ID_FCD_00005291	409	1	0.244499
ID_FCD_00016077	4100	10	0.243902
ID_FCD_00024039	410	1	0.243902
ID_FCD_00024047	410	1	0.243902
ID_FCD_00015521	3280	8	0.243902
ID_FCD_00032941	1231	3	0.243704
ID_FCD_00013069	1643	4	0.243457
ID_FCD_00016151	2466	6	0.243309
ID_FCD_00030006	413	1	0.242131
ID_FCD_00024035	1241	3	0.241741
ID_FCD_00032407	1241	3	0.241741
ID_FCD_00028739	4149	10	0.241022
ID_FCD_00014055	832	2	0.240385
ID_FCD_00031416	416	1	0.240385
ID_FCD_00010650	4580	11	0.240175
ID_FCD_00019477	833	2	0.240096
ID_FCD_00019332	3337	8	0.239736
ID_FCD_00013055	3344	8	0.239234
ID_FCD_00009895	7953	19	0.238904
ID_FCD_00029111	1676	4	0.238663
ID_FCD_00005303	2098	5	0.238322
ID_FCD_00024649	1260	3	0.238095
ID_FCD_00022464	1685	4	0.237389
ID_FCD_00012416	4214	10	0.237304
ID_FCD_00025748	3796	9	0.237092
ID_FCD_00028206	2532	6	0.236967
ID_FCD_00036675	422	1	0.236967
ID_FCD_00028987	2113	5	0.23663
ID_FCD_00009888	1694	4	0.236128
ID_FCD_00030435	3818	9	0.235726
ID_FCD_00031872	3821	9	0.23554
ID_FCD_00018542	2133	5	0.234412
ID_FCD_00025505	855	2	0.233918
ID_FCD_00028304	428	1	0.233645
ID_FCD_00016148	2572	6	0.233281
ID_FCD_00016084	8151	19	0.2331
ID_FCD_00032443	1289	3	0.232739
ID_FCD_00005302	2584	6	0.232198
ID_FCD_00009222	3019	7	0.231865
ID_FCD_00022745	4313	10	0.231857
ID_FCD_00025059	1296	3	0.231481
ID_FCD_00020690	7395	17	0.229885
ID_FCD_00021859	435	1	0.229885
ID_FCD_00015749	5222	12	0.229797
ID_FCD_00031823	3050	7	0.229508
ID_FCD_00031867	1743	4	0.229489
ID_FCD_00036602	6103	14	0.229395
ID_FCD_00028838	872	2	0.229358
ID_FCD_00036678	872	2	0.229358
ID_FCD_00021856	436	1	0.229358
ID_FCD_00037415	1315	3	0.228137
ID_FCD_00028984	877	2	0.22805
ID_FCD_00011944	3517	8	0.227467
ID_FCD_00025392	440	1	0.227273
ID_FCD_00010740	2203	5	0.226963
ID_FCD_00025497	441	1	0.226757
ID_FCD_00030013	3087	7	0.226757
ID_FCD_00011979	3528	8	0.226757
ID_FCD_00029937	9283	21	0.22622
ID_FCD_00009259	2211	5	0.226142
ID_FCD_00022809	5308	12	0.226074
ID_FCD_00024046	2212	5	0.22604
ID_FCD_00022713	2213	5	0.225938
ID_FCD_00031002	9301	21	0.225782
ID_FCD_00034754	1776	4	0.225225
ID_FCD_00029100	3109	7	0.225153
ID_FCD_00037072	3113	7	0.224863
ID_FCD_00034813	4897	11	0.224627
ID_FCD_00022465	5346	12	0.224467
ID_FCD_00034894	892	2	0.224215
ID_FCD_00025498	4483	10	0.223065
ID_FCD_00025816	2243	5	0.222916
ID_FCD_00021105	3596	8	0.222469
ID_FCD_00023061	1801	4	0.222099
ID_FCD_00011899	8111	18	0.221921
ID_FCD_00024685	1807	4	0.221361
ID_FCD_00012472	452	1	0.221239
ID_FCD_00031832	905	2	0.220994
ID_FCD_00032405	1359	3	0.220751
ID_FCD_00014058	4533	10	0.220604
ID_FCD_00012481	13639	30	0.219957
ID_FCD_00034046	2729	6	0.219861
ID_FCD_00027345	910	2	0.21978
ID_FCD_00019118	1366	3	0.219619
ID_FCD_00011528	917	2	0.218103
ID_FCD_00037854	917	2	0.218103
ID_FCD_00010167	3210	7	0.218069
ID_FCD_00010741	2294	5	0.21796
ID_FCD_00030210	1842	4	0.217155
ID_FCD_00031112	9678	21	0.216987
ID_FCD_00020071	2767	6	0.216841
ID_FCD_00024653	2767	6	0.216841
ID_FCD_00009896	6921	15	0.216732
ID_FCD_00032444	1385	3	0.216606
ID_FCD_00025057	462	1	0.21645
ID_FCD_00031645	1386	3	0.21645
ID_FCD_00028732	1389	3	0.215983
ID_FCD_00003037	1852	4	0.215983
ID_FCD_00019334	465	1	0.215054
ID_FCD_00034583	465	1	0.215054
ID_FCD_00020522	2791	6	0.214977
ID_FCD_00023065	2794	6	0.214746
ID_FCD_00031908	4659	10	0.214638
ID_FCD_00019434	2332	5	0.214408
ID_FCD_00024609	5603	12	0.214171
ID_FCD_00023412	468	1	0.213675
ID_FCD_00023031	2813	6	0.213295
ID_FCD_00033539	17355	37	0.213195
ID_FCD_00019338	3286	7	0.213025
ID_FCD_00019337	470	1	0.212766
ID_FCD_00028977	941	2	0.21254
ID_FCD_00024635	2838	6	0.211416
ID_FCD_00018451	1419	3	0.211416
ID_FCD_00012469	474	1	0.21097
ID_FCD_00007681	474	1	0.21097
ID_FCD_00022623	5218	11	0.210809
ID_FCD_00020565	4270	9	0.210773
ID_FCD_00032412	8543	18	0.210699
ID_FCD_00016682	1426	3	0.210379
ID_FCD_00022180	1907	4	0.209754
ID_FCD_00020569	1431	3	0.209644
ID_FCD_00025052	477	1	0.209644
ID_FCD_00019053	1437	3	0.208768
ID_FCD_00023020	1439	3	0.208478
ID_FCD_00013063	5283	11	0.208215
ID_FCD_00020849	481	1	0.2079
ID_FCD_00030809	4811	10	0.207857
ID_FCD_00025724	3852	8	0.207684
ID_FCD_00022181	482	1	0.207469
ID_FCD_00003309	5304	11	0.207391
ID_FCD_00029285	8254	17	0.205961
ID_FCD_00012958	3399	7	0.205943
ID_FCD_00022389	4380	9	0.205479
ID_FCD_00028974	5843	12	0.205374
ID_FCD_00010160	4871	10	0.205297
ID_FCD_00007682	977	2	0.204708
ID_FCD_00031866	1467	3	0.204499
ID_FCD_00020616	4916	10	0.203417
ID_FCD_00030205	2458	5	0.203417
ID_FCD_00016070	3443	7	0.203311
ID_FCD_00035333	492	1	0.203252
ID_FCD_00028528	494	1	0.202429
ID_FCD_00034231	2482	5	0.20145
ID_FCD_00027033	2980	6	0.201342
ID_FCD_00032790	1987	4	0.201309
ID_FCD_00025809	497	1	0.201207
ID_FCD_00027978	2493	5	0.200562
ID_FCD_00030211	3497	7	0.200172
ID_FCD_00030270	500	1	0.2
ID_FCD_00038231	500	1	0.2
ID_FCD_00008710	502	1	0.199203
ID_FCD_00018153	3518	7	0.198977
ID_FCD_00012425	1006	2	0.198807
ID_FCD_00029284	2516	5	0.198728
ID_FCD_00037071	1515	3	0.19802
ID_FCD_00019067	5076	10	0.197006
ID_FCD_00034878	5584	11	0.196991
ID_FCD_00025744	1524	3	0.19685
ID_FCD_00025450	3052	6	0.196592
ID_FCD_00028833	509	1	0.196464
ID_FCD_00021855	6110	12	0.196399
ID_FCD_00025061	7661	15	0.195797
ID_FCD_00030997	5115	10	0.195503
ID_FCD_00033936	3582	7	0.195422
ID_FCD_00027446	512	1	0.195312
ID_FCD_00018596	1025	2	0.195122
ID_FCD_00031218	10262	20	0.194894
ID_FCD_00022805	515	1	0.194175
ID_FCD_00003041	1046	2	0.191205
ID_FCD_00016153	1052	2	0.190114
ID_FCD_00022217	4220	8	0.189573
ID_FCD_00024904	2638	5	0.189538
ID_FCD_00022746	4757	9	0.189195
ID_FCD_00018443	3722	7	0.188071
ID_FCD_00018450	2665	5	0.187617
ID_FCD_00019116	2666	5	0.187547
ID_FCD_00031414	3735	7	0.187416
ID_FCD_00010656	3210	6	0.186916
ID_FCD_00027081	3210	6	0.186916
ID_FCD_00020524	3213	6	0.186741
ID_FCD_00034228	3216	6	0.186567
ID_FCD_00025456	6462	12	0.185701
ID_FCD_00015100	1084	2	0.184502
ID_FCD_00028734	4885	9	0.184237
ID_FCD_00014782	1087	2	0.183993
ID_FCD_00022709	1088	2	0.183824
ID_FCD_00024676	10341	19	0.183735
ID_FCD_00003306	2178	4	0.183655
ID_FCD_00016078	3821	7	0.183198
ID_FCD_00020598	2189	4	0.182732
ID_FCD_00016888	3289	6	0.182426
ID_FCD_00038216	1646	3	0.18226
ID_FCD_00018442	550	1	0.181818
ID_FCD_00036680	1651	3	0.181708
ID_FCD_00024189	551	1	0.181488
ID_FCD_00024630	2759	5	0.181225
ID_FCD_00025723	1657	3	0.18105
ID_FCD_00019665	1106	2	0.180832
ID_FCD_00019436	3319	6	0.180777
ID_FCD_00034772	1661	3	0.180614
ID_FCD_00036677	6646	12	0.18056
ID_FCD_00014048	554	1	0.180505
ID_FCD_00022398	554	1	0.180505
ID_FCD_00034167	2770	5	0.180505
ID_FCD_00030208	7223	13	0.179981
ID_FCD_00011544	3341	6	0.179587
ID_FCD_00015102	557	1	0.179533
ID_FCD_00031411	10029	18	0.17948
ID_FCD_00021098	3347	6	0.179265
ID_FCD_00024018	1116	2	0.179211
ID_FCD_00019669	1676	3	0.178998
ID_FCD_00031408	2796	5	0.178827
ID_FCD_00036824	1120	2	0.178571
ID_FCD_00034118	6166	11	0.178398
ID_FCD_00009985	1682	3	0.178359
ID_FCD_00019048	5057	9	0.177971
ID_FCD_00035585	1124	2	0.177936
ID_FCD_00024681	2815	5	0.17762
ID_FCD_00034296	563	1	0.17762
ID_FCD_00006453	2821	5	0.177242
ID_FCD_00031263	1130	2	0.176991
ID_FCD_00019049	5665	10	0.176523
ID_FCD_00011945	9637	17	0.176403
ID_FCD_00031266	1706	3	0.17585
ID_FCD_00024677	1139	2	0.175593
ID_FCD_00020695	1141	2	0.175285
ID_FCD_00018436	2282	4	0.175285
ID_FCD_00036604	1141	2	0.175285
ID_FCD_00034752	573	1	0.17452
ID_FCD_00024297	4025	7	0.173913
ID_FCD_00034288	575	1	0.173913
ID_FCD_00037431	2880	5	0.173611
ID_FCD_00028161	2881	5	0.173551
ID_FCD_00009976	2309	4	0.173235
ID_FCD_00033455	1166	2	0.171527
ID_FCD_00027346	4085	7	0.171359
ID_FCD_00027482	5847	10	0.171028
ID_FCD_00034024	1171	2	0.170794
ID_FCD_00026904	586	1	0.170648
ID_FCD_00019438	9384	16	0.170503
ID_FCD_00019439	1760	3	0.170455
ID_FCD_00018603	1760	3	0.170455
ID_FCD_00027484	1175	2	0.170213
ID_FCD_00030137	3532	6	0.169875
ID_FCD_00020570	589	1	0.169779
ID_FCD_00011534	4123	7	0.169779
ID_FCD_00027350	4717	8	0.169599
ID_FCD_00023417	4729	8	0.169169
ID_FCD_00020517	2365	4	0.169133
ID_FCD_00030715	1184	2	0.168919
ID_FCD_00014676	1787	3	0.167879
ID_FCD_00036414	4766	8	0.167856
ID_FCD_00022458	2981	5	0.167729
ID_FCD_00012426	1193	2	0.167645
ID_FCD_00024036	1193	2	0.167645
ID_FCD_00019122	1799	3	0.166759
ID_FCD_00028989	2402	4	0.166528
ID_FCD_00023881	1201	2	0.166528
ID_FCD_00023416	6607	11	0.16649
ID_FCD_00024038	1806	3	0.166113
ID_FCD_00026411	6022	10	0.166058
ID_FCD_00023019	1205	2	0.165975
ID_FCD_00034168	1212	2	0.165017
ID_FCD_00020685	610	1	0.163934
ID_FCD_00029936	3060	5	0.163399
ID_FCD_00020846	613	1	0.163132
ID_FCD_00009239	4926	8	0.162404
ID_FCD_00018156	3735	6	0.160643
ID_FCD_00035584	2490	4	0.160643
ID_FCD_00018604	1869	3	0.160514
ID_FCD_00022744	3742	6	0.160342
ID_FCD_00036598	1871	3	0.160342
ID_FCD_00016082	3750	6	0.16
ID_FCD_00009889	5003	8	0.159904
ID_FCD_00034290	626	1	0.159744
ID_FCD_00022641	4384	7	0.159672
ID_FCD_00012959	8167	13	0.159177
ID_FCD_00035589	1260	2	0.15873
ID_FCD_00022812	5677	9	0.158534
ID_FCD_00031074	3154	5	0.158529
ID_FCD_00012479	5050	8	0.158416
ID_FCD_00026898	1265	2	0.158103
ID_FCD_00026607	1899	3	0.157978
ID_FCD_00032404	1269	2	0.157604
ID_FCD_00031213	3838	6	0.156331
ID_FCD_00024655	1928	3	0.155602
ID_FCD_00018435	3884	6	0.15448
ID_FCD_00034812	1943	3	0.1544
ID_FCD_00030709	3897	6	0.153965
ID_FCD_00035332	3897	6	0.153965
ID_FCD_00018149	1303	2	0.153492
ID_FCD_00034892	3911	6	0.153413
ID_FCD_00029818	11091	17	0.153277
ID_FCD_00038228	653	1	0.153139
ID_FCD_00010655	1306	2	0.153139
ID_FCD_00021414	654	1	0.152905
ID_FCD_00036573	1977	3	0.151745
ID_FCD_00034112	5950	9	0.151261
ID_FCD_00031407	3982	6	0.150678
ID_FCD_00019670	3325	5	0.150376
ID_FCD_00028159	666	1	0.15015
ID_FCD_00032940	667	1	0.149925
ID_FCD_00036431	3338	5	0.14979
ID_FCD_00014781	4025	6	0.149068
ID_FCD_00037896	2015	3	0.148883
ID_FCD_00034113	1344	2	0.14881
ID_FCD_00009975	1345	2	0.148699
ID_FCD_00015520	4039	6	0.148552
ID_FCD_00034572	2705	4	0.147874
ID_FCD_00029112	5456	8	0.146628
ID_FCD_00031875	4101	6	0.146306
ID_FCD_00023066	4132	6	0.145208
ID_FCD_00019437	1385	2	0.144404
ID_FCD_00028308	2771	4	0.144352
ID_FCD_00025913	11805	17	0.144007
ID_FCD_00013068	5567	8	0.143704
ID_FCD_00024617	3513	5	0.142328
ID_FCD_00025934	703	1	0.142248
ID_FCD_00021097	1409	2	0.141945
ID_FCD_00027440	2819	4	0.141894
ID_FCD_00028978	6368	9	0.141332
ID_FCD_00020844	4957	7	0.141214
ID_FCD_00014680	710	1	0.140845
ID_FCD_00031117	1424	2	0.140449
ID_FCD_00029812	10684	15	0.140397
ID_FCD_00028151	7840	11	0.140306
ID_FCD_00027444	716	1	0.139665
ID_FCD_00014056	1440	2	0.138889
ID_FCD_00011531	1443	2	0.1386
ID_FCD_00012970	722	1	0.138504
ID_FCD_00027973	2170	3	0.138249
ID_FCD_00003305	2896	4	0.138122
ID_FCD_00023413	727	1	0.137552
ID_FCD_00033447	731	1	0.136799
ID_FCD_00034890	5851	8	0.136729
ID_FCD_00025459	2195	3	0.136674
ID_FCD_00034769	736	1	0.13587
ID_FCD_00029929	3684	5	0.135722
ID_FCD_00008711	737	1	0.135685
ID_FCD_00027483	2954	4	0.13541
ID_FCD_00022752	2956	4	0.135318
ID_FCD_00024613	4443	6	0.135044
ID_FCD_00022749	2224	3	0.134892
ID_FCD_00027490	1489	2	0.134318
ID_FCD_00005352	1490	2	0.134228
ID_FCD_00018439	5218	7	0.134151
ID_FCD_00023017	7456	10	0.13412
ID_FCD_00005355	1496	2	0.13369
ID_FCD_00019075	749	1	0.133511
ID_FCD_00018602	1499	2	0.133422
ID_FCD_00024300	752	1	0.132979
ID_FCD_00028985	5264	7	0.132979
ID_FCD_00029932	3011	4	0.132846
ID_FCD_00025924	7551	10	0.132433
ID_FCD_00011943	761	1	0.131406
ID_FCD_00010165	3817	5	0.130993
ID_FCD_00026421	5364	7	0.1305
ID_FCD_00019485	4600	6	0.130435
ID_FCD_00034114	770	1	0.12987
ID_FCD_00003034	772	1	0.129534
ID_FCD_00023069	3096	4	0.129199
ID_FCD_00020567	776	1	0.128866
ID_FCD_00025504	776	1	0.128866
ID_FCD_00011897	6265	8	0.127694
ID_FCD_00030781	3134	4	0.127632
ID_FCD_00030717	3137	4	0.12751
ID_FCD_00035512	3928	5	0.127291
ID_FCD_00024648	2380	3	0.12605
ID_FCD_00011898	1588	2	0.125945
ID_FCD_00012473	10325	13	0.125908
ID_FCD_00003307	3178	4	0.125865
ID_FCD_00003045	2388	3	0.125628
ID_FCD_00003032	797	1	0.125471
ID_FCD_00032938	2402	3	0.124896
ID_FCD_00020692	3204	4	0.124844
ID_FCD_00022225	803	1	0.124533
ID_FCD_00023016	1614	2	0.123916
ID_FCD_00020038	810	1	0.123457
ID_FCD_00012476	3251	4	0.123039
ID_FCD_00024638	813	1	0.123001
ID_FCD_00016884	1640	2	0.121951
ID_FCD_00036826	826	1	0.121065
ID_FCD_00031219	1656	2	0.120773
ID_FCD_00011895	3312	4	0.120773
ID_FCD_00024636	2488	3	0.120579
ID_FCD_00031413	4159	5	0.120221
ID_FCD_00035509	1665	2	0.12012
ID_FCD_00020518	4187	5	0.119417
ID_FCD_00029529	1682	2	0.118906
ID_FCD_00033540	841	1	0.118906
ID_FCD_00006462	4258	5	0.117426
ID_FCD_00031111	5962	7	0.11741
ID_FCD_00033454	854	1	0.117096
ID_FCD_00025948	3428	4	0.116686
ID_FCD_00035506	860	1	0.116279
ID_FCD_00031110	8840	10	0.113122
ID_FCD_00007683	7102	8	0.112644
ID_FCD_00020039	2667	3	0.112486
ID_FCD_00020568	2675	3	0.11215
ID_FCD_00008705	892	1	0.112108
ID_FCD_00009899	3582	4	0.111669
ID_FCD_00016069	896	1	0.111607
ID_FCD_00029923	4491	5	0.111334
ID_FCD_00006233	899	1	0.111235
ID_FCD_00030262	905	1	0.110497
ID_FCD_00034053	907	1	0.110254
ID_FCD_00035586	908	1	0.110132
ID_FCD_00036603	1819	2	0.109951
ID_FCD_00027351	917	1	0.109051
ID_FCD_00034756	3676	4	0.108814
ID_FCD_00028302	1855	2	0.107817
ID_FCD_00009980	3724	4	0.107411
ID_FCD_00020845	2804	3	0.10699
ID_FCD_00009986	939	1	0.106496
ID_FCD_00029931	1894	2	0.105597
ID_FCD_00025389	1899	2	0.105319
ID_FCD_00034230	956	1	0.104603
ID_FCD_00022459	4780	5	0.104603
ID_FCD_00015748	5741	6	0.104511
ID_FCD_00009987	3831	4	0.104411
ID_FCD_00027078	2878	3	0.104239
ID_FCD_00009983	3852	4	0.103842
ID_FCD_00020615	5790	6	0.103627
ID_FCD_00024037	1945	2	0.102828
ID_FCD_00022816	2955	3	0.101523
ID_FCD_00033541	988	1	0.101215
ID_FCD_00024647	2976	3	0.100806
ID_FCD_00022633	998	1	0.1002
ID_FCD_00022711	1008	1	0.0992063
ID_FCD_00030005	6072	6	0.0988142
ID_FCD_00035587	1013	1	0.0987167
ID_FCD_00009984	7140	7	0.0980392
ID_FCD_00028154	2051	2	0.0975134
ID_FCD_00026418	5131	5	0.0974469
ID_FCD_00034648	1034	1	0.0967118
ID_FCD_00021106	3106	3	0.0965873
ID_FCD_00029566	1037	1	0.096432
ID_FCD_00024645	1040	1	0.0961538
ID_FCD_00018776	1054	1	0.0948767
ID_FCD_00006293	3167	3	0.0947269
ID_FCD_00031235	1058	1	0.094518
ID_FCD_00030780	3201	3	0.0937207
ID_FCD_00016071	2139	2	0.0935016
ID_FCD_00016072	2148	2	0.0931099
ID_FCD_00019339	3226	3	0.0929944
ID_FCD_00025391	1090	1	0.0917431
ID_FCD_00018681	3305	3	0.0907716
ID_FCD_00031700	1105	1	0.0904977
ID_FCD_00037304	3338	3	0.0898742
ID_FCD_00031000	4452	4	0.0898473
ID_FCD_00035342	3356	3	0.0893921
ID_FCD_00025937	2270	2	0.0881057
ID_FCD_00018598	1136	1	0.0880282
ID_FCD_00036100	1143	1	0.0874891
ID_FCD_00012422	1148	1	0.087108
ID_FCD_00022643	2301	2	0.0869187
ID_FCD_00016073	1152	1	0.0868056
ID_FCD_00019435	4613	4	0.0867115
ID_FCD_00022391	1163	1	0.0859845
ID_FCD_00013981	1165	1	0.0858369
ID_FCD_00035340	3516	3	0.0853242
ID_FCD_00036576	1180	1	0.0847458
ID_FCD_00033939	2372	2	0.084317
ID_FCD_00019068	3561	3	0.084246
ID_FCD_00007684	1198	1	0.0834725
ID_FCD_00024041	4817	4	0.0830392
ID_FCD_00022748	1205	1	0.0829876
ID_FCD_00033935	2410	2	0.0829876
ID_FCD_00014418	2418	2	0.082713
ID_FCD_00033452	1209	1	0.082713
ID_FCD_00034303	1227	1	0.0814996
ID_FCD_00020520	8627	7	0.0811406
ID_FCD_00022634	1235	1	0.0809717
ID_FCD_00030259	2474	2	0.0808407
ID_FCD_00019052	1253	1	0.0798085
ID_FCD_00036579	2515	2	0.0795229
ID_FCD_00029925	1262	1	0.0792393
ID_FCD_00018600	2526	2	0.0791766
ID_FCD_00034810	1266	1	0.0789889
ID_FCD_00034305	1277	1	0.0783085
ID_FCD_00034301	6390	5	0.0782473
ID_FCD_00029325	1286	1	0.0777605
ID_FCD_00009981	2575	2	0.0776699
ID_FCD_00037895	1310	1	0.0763359
ID_FCD_00009978	2624	2	0.0762195
ID_FCD_00037730	1313	1	0.0761615
ID_FCD_00019074	1316	1	0.0759878
ID_FCD_00025814	5295	4	0.075543
ID_FCD_00025745	1331	1	0.0751315
ID_FCD_00011980	4002	3	0.0749625
ID_FCD_00034302	2695	2	0.0742115
ID_FCD_00023926	1373	1	0.0728332
ID_FCD_00019481	1378	1	0.0725689
ID_FCD_00033942	4168	3	0.071977
ID_FCD_00029934	1397	1	0.071582
ID_FCD_00025461	1400	1	0.0714286
ID_FCD_00029328	7004	5	0.0713878
ID_FCD_00038128	1401	1	0.0713776
ID_FCD_00013062	1420	1	0.0704225
ID_FCD_00029367	1426	1	0.0701262
ID_FCD_00015609	2854	2	0.0700771
ID_FCD_00034564	1445	1	0.0692042
ID_FCD_00032465	1447	1	0.0691085
ID_FCD_00024646	1447	1	0.0691085
ID_FCD_00005353	1451	1	0.068918
ID_FCD_00034023	2914	2	0.0686342
ID_FCD_00005351	1469	1	0.0680735
ID_FCD_00022205	7447	5	0.0671411
ID_FCD_00022219	3009	2	0.0664673
ID_FCD_00038112	1525	1	0.0655738
ID_FCD_00035507	1535	1	0.0651466
ID_FCD_00028725	1549	1	0.0645578
ID_FCD_00019120	1549	1	0.0645578
ID_FCD_00031874	3291	2	0.0607718
ID_FCD_00034300	4937	3	0.0607656
ID_FCD_00003312	1681	1	0.0594884
ID_FCD_00005354	1706	1	0.0586166
ID_FCD_00034166	3437	2	0.0581903
ID_FCD_00031415	1748	1	0.0572082
ID_FCD_00030003	8830	5	0.0566251
ID_FCD_00011540	1781	1	0.0561482
ID_FCD_00032937	1794	1	0.0557414
ID_FCD_00032792	3690	2	0.0542005
ID_FCD_00034774	1887	1	0.0529942
ID_FCD_00027082	1889	1	0.0529381
ID_FCD_00031873	7640	4	0.052356
ID_FCD_00020626	1958	1	0.0510725
ID_FCD_00026412	3922	2	0.0509944
ID_FCD_00022463	1963	1	0.0509424
ID_FCD_00019124	2043	1	0.0489476
ID_FCD_00026414	4184	2	0.0478011
ID_FCD_00035592	2103	1	0.0475511
ID_FCD_00029933	2104	1	0.0475285
ID_FCD_00037303	2105	1	0.0475059
ID_FCD_00034775	4380	2	0.0456621
ID_FCD_00036823	4550	2	0.043956
ID_FCD_00029115	2343	1	0.0426803
ID_FCD_00022879	2346	1	0.0426257
ID_FCD_00032791	2398	1	0.0417014
ID_FCD_00016083	4809	2	0.0415887
ID_FCD_00018770	2449	1	0.040833
ID_FCD_00020617	2509	1	0.0398565
ID_FCD_00035338	2513	1	0.0397931
ID_FCD_00019125	2526	1	0.0395883
ID_FCD_00030007	2566	1	0.0389712
ID_FCD_00016852	2719	1	0.0367782
ID_FCD_00034771	2767	1	0.0361402
ID_FCD_00030261	8519	3	0.0352154
ID_FCD_00032946	3054	1	0.0327439
ID_FCD_00019340	3066	1	0.0326158
ID_FCD_00036676	6196	2	0.0322789
ID_FCD_00029924	3152	1	0.0317259
ID_FCD_00031121	8145	2	0.0245549
ID_FCD_00009974	4249	1	0.0235349
ID_FCD_00015747	4497	1	0.022237
ID_FCD_00009229	6406	1	0.0156104
ID_FCD_00032793	515	0	0
ID_FCD_00027974	1583	0	0
ID_FCD_00027975	182	0	0
ID_FCD_00022175	371	0	0
ID_FCD_00022223	252	0	0
ID_FCD_00022224	1043	0	0
ID_FCD_00022226	251	0	0
ID_FCD_00029322	215	0	0
ID_FCD_00029323	314	0	0
ID_FCD_00029326	355	0	0
ID_FCD_00029327	260	0	0
ID_FCD_00029329	1911	0	0
ID_FCD_00014054	554	0	0
ID_FCD_00014063	398	0	0
ID_FCD_00014066	548	0	0
ID_FCD_00020571	476	0	0
ID_FCD_00020595	719	0	0
ID_FCD_00020622	158	0	0
ID_FCD_00015605	358	0	0
ID_FCD_00028840	521	0	0
ID_FCD_00011538	178	0	0
ID_FCD_00011543	206	0	0
ID_FCD_00015098	1085	0	0
ID_FCD_00009973	2086	0	0
ID_FCD_00009977	546	0	0
ID_FCD_00009979	1629	0	0
ID_FCD_00009982	2423	0	0
ID_FCD_00025460	515	0	0
ID_FCD_00025495	281	0	0
ID_FCD_00025496	325	0	0
ID_FCD_00025500	245	0	0
ID_FCD_00025728	278	0	0
ID_FCD_00019480	203	0	0
ID_FCD_00019484	179	0	0
ID_FCD_00019488	383	0	0
ID_FCD_00025385	1244	0	0
ID_FCD_00025386	149	0	0
ID_FCD_00025388	212	0	0
ID_FCD_00025390	356	0	0
ID_FCD_00022637	341	0	0
ID_FCD_00022640	176	0	0
ID_FCD_00022644	332	0	0
ID_FCD_00022702	422	0	0
ID_FCD_00022703	801	0	0
ID_FCD_00022710	164	0	0
ID_FCD_00029564	317	0	0
ID_FCD_00016681	182	0	0
ID_FCD_00016683	191	0	0
ID_FCD_00019667	533	0	0
ID_FCD_00019673	464	0	0
ID_FCD_00006223	1092	0	0
ID_FCD_00006230	455	0	0
ID_FCD_00006231	632	0	0
ID_FCD_00006240	254	0	0
ID_FCD_00008707	1118	0	0
ID_FCD_00008709	319	0	0
ID_FCD_00008713	221	0	0
ID_FCD_00008714	679	0	0
ID_FCD_00031696	203	0	0
ID_FCD_00023023	893	0	0
ID_FCD_00023068	164	0	0
ID_FCD_00023073	335	0	0
ID_FCD_00012974	128	0	0
ID_FCD_00013066	341	0	0
ID_FCD_00013067	200	0	0
ID_FCD_00010736	383	0	0
ID_FCD_00010737	1685	0	0
ID_FCD_00028730	685	0	0
ID_FCD_00028733	239	0	0
ID_FCD_00018154	901	0	0
ID_FCD_00014779	452	0	0
ID_FCD_00014780	380	0	0
ID_FCD_00020012	152	0	0
ID_FCD_00012420	773	0	0
ID_FCD_00012471	440	0	0
ID_FCD_00012474	116	0	0
ID_FCD_00024650	476	0	0
ID_FCD_00024667	1352	0	0
ID_FCD_00024680	173	0	0
ID_FCD_00024683	251	0	0
ID_FCD_00031113	164	0	0
ID_FCD_00034108	152	0	0
ID_FCD_00007674	221	0	0
ID_FCD_00007678	679	0	0
ID_FCD_00007685	179	0	0
ID_FCD_00006449	950	0	0
ID_FCD_00006451	248	0	0
ID_FCD_00006452	330	0	0
ID_FCD_00006460	197	0	0
ID_FCD_00016850	176	0	0
ID_FCD_00016854	236	0	0
ID_FCD_00020850	491	0	0
ID_FCD_00020852	349	0	0
ID_FCD_00020855	560	0	0
ID_FCD_00022390	529	0	0
ID_FCD_00022397	197	0	0
ID_FCD_00022400	568	0	0
ID_FCD_00031410	806	0	0
ID_FCD_00031417	158	0	0
ID_FCD_00031420	295	0	0
ID_FCD_00003031	749	0	0
ID_FCD_00003039	417	0	0
ID_FCD_00003042	359	0	0
ID_FCD_00003046	757	0	0
ID_FCD_00003304	1259	0	0
ID_FCD_00003311	242	0	0
ID_FCD_00027485	1765	0	0
ID_FCD_00027487	524	0	0
ID_FCD_00027489	314	0	0
ID_FCD_00034304	1997	0	0
ID_FCD_00034306	245	0	0
ID_FCD_00034308	383	0	0
ID_FCD_00020686	329	0	0
ID_FCD_00020687	263	0	0
ID_FCD_00020691	582	0	0
ID_FCD_00020713	209	0	0
ID_FCD_00032936	589	0	0
ID_FCD_00032939	484	0	0
ID_FCD_00032942	1534	0	0
ID_FCD_00032943	808	0	0
ID_FCD_00032944	444	0	0
ID_FCD_00032947	2725	0	0
ID_FCD_00009221	1914	0	0
ID_FCD_00009230	1594	0	0
ID_FCD_00030978	107	0	0
ID_FCD_00030981	131	0	0
ID_FCD_00030998	800	0	0
ID_FCD_00031006	203	0	0
ID_FCD_00024610	176	0	0
ID_FCD_00024631	3109	0	0
ID_FCD_00024632	710	0	0
ID_FCD_00024633	179	0	0
ID_FCD_00024634	1930	0	0
ID_FCD_00024637	389	0	0
ID_FCD_00018437	655	0	0
ID_FCD_00018438	229	0	0
ID_FCD_00018441	347	0	0
ID_FCD_00029365	960	0	0
ID_FCD_00029366	1408	0	0
ID_FCD_00026905	504	0	0
ID_FCD_00026911	671	0	0
ID_FCD_00026912	188	0	0
ID_FCD_00031214	224	0	0
ID_FCD_00031216	251	0	0
ID_FCD_00022874	431	0	0
ID_FCD_00036427	488	0	0
ID_FCD_00036430	194	0	0
ID_FCD_00036681	519	0	0
ID_FCD_00036682	852	0	0
ID_FCD_00029532	266	0	0
ID_FCD_00016079	1015	0	0
ID_FCD_00010652	367	0	0
ID_FCD_00028879	398	0	0
ID_FCD_00022460	290	0	0
ID_FCD_00021858	320	0	0
ID_FCD_00029926	2265	0	0
ID_FCD_00029927	1097	0	0
ID_FCD_00029928	419	0	0
ID_FCD_00029935	2219	0	0
ID_FCD_00024190	338	0	0
ID_FCD_00014417	386	0	0
ID_FCD_00027445	563	0	0
ID_FCD_00029962	254	0	0
ID_FCD_00029967	308	0	0
ID_FCD_00029968	296	0	0
ID_FCD_00029972	308	0	0
ID_FCD_00029976	185	0	0
ID_FCD_00029977	281	0	0
ID_FCD_00029980	200	0	0
ID_FCD_00030810	173	0	0
ID_FCD_00030811	805	0	0
ID_FCD_00037396	203	0	0
ID_FCD_00022590	335	0	0
ID_FCD_00030008	419	0	0
ID_FCD_00030012	185	0	0
ID_FCD_00031826	756	0	0
ID_FCD_00014670	749	0	0
ID_FCD_00014671	218	0	0
ID_FCD_00014672	196	0	0
ID_FCD_00014673	462	0	0
ID_FCD_00014674	716	0	0
ID_FCD_00014679	709	0	0
ID_FCD_00018767	230	0	0
ID_FCD_00018775	419	0	0
ID_FCD_00024040	263	0	0
ID_FCD_00024044	214	0	0
ID_FCD_00025810	173	0	0
ID_FCD_00025812	421	0	0
ID_FCD_00025817	110	0	0
ID_FCD_00025821	986	0	0
ID_FCD_00019333	356	0	0
ID_FCD_00019336	366	0	0
ID_FCD_00025946	1439	0	0
ID_FCD_00027077	1160	0	0
ID_FCD_00027080	182	0	0
ID_FCD_00035502	240	0	0
ID_FCD_00035508	932	0	0
ID_FCD_00025051	409	0	0
ID_FCD_00011894	675	0	0
ID_FCD_00011896	188	0	0
ID_FCD_00011947	122	0	0
ID_FCD_00034811	327	0	0
ID_FCD_00030706	194	0	0
ID_FCD_00030707	1283	0	0
ID_FCD_00030713	365	0	0
ID_FCD_00010164	425	0	0
ID_FCD_00010168	3859	0	0
ID_FCD_00010171	314	0	0
ID_FCD_00029107	257	0	0
ID_FCD_00029109	215	0	0
ID_FCD_00029110	604	0	0
ID_FCD_00029114	1353	0	0
ID_FCD_00034753	329	0	0
ID_FCD_00018535	209	0	0
ID_FCD_00018595	188	0	0
ID_FCD_00018599	245	0	0
ID_FCD_00018606	344	0	0
ID_FCD_00020516	152	0	0
ID_FCD_00023922	146	0	0
ID_FCD_00023927	791	0	0
ID_FCD_00034287	179	0	0
ID_FCD_00034289	329	0	0
ID_FCD_00034292	2861	0	0
ID_FCD_00034293	403	0	0
ID_FCD_00034294	587	0	0
ID_FCD_00034295	683	0	0
ID_FCD_00025923	1471	0	0
ID_FCD_00037729	1903	0	0
ID_FCD_00037731	350	0	0
ID_FCD_00027344	476	0	0
ID_FCD_00027349	273	0	0
ID_FCD_00033448	508	0	0
ID_FCD_00033449	350	0	0
ID_FCD_00033453	718	0	0
ID_FCD_00021099	509	0	0
ID_FCD_00021102	260	0	0
ID_FCD_00021107	140	0	0
ID_FCD_00031237	885	0	0
ID_FCD_00031265	623	0	0
ID_FCD_00022806	158	0	0
ID_FCD_00034584	427	0	0
ID_FCD_00034585	386	0	0
ID_FCD_00005293	389	0	0
ID_FCD_00005295	377	0	0
ID_FCD_00026413	3082	0	0
ID_FCD_00026415	140	0	0
ID_FCD_00020983	1812	0	0
ID_FCD_00030106	278	0	0
ID_FCD_00024917	290	0	0
ID_FCD_00030381	1729	0	0
ID_FCD_00030385	809	0	0
ID_FCD_00030434	507	0	0
ID_FCD_00032442	1385	0	0
ID_FCD_00037997	632	0	0
ID_FCD_00030256	146	0	0
ID_FCD_00030258	191	0	0
ID_FCD_00030260	1822	0	0
ID_FCD_00030264	230	0	0
ID_FCD_00030267	335	0	0
ID_FCD_00030269	378	0	0
ID_FCD_00034888	299	0	0
ID_FCD_00034889	883	0	0
ID_FCD_00036476	222	0	0
ID_FCD_00036477	304	0	0
ID_FCD_00036478	170	0	0
ID_FCD_00036479	182	0	0
ID_FCD_00035334	554	0	0
ID_FCD_00035335	224	0	0
ID_FCD_00035341	379	0	0
ID_FCD_00033940	1192	0	0
ID_FCD_00033941	568	0	0
ID_FCD_00038116	500	0	0
ID_FCD_00037723	670	0	0
ID_FCD_00037725	176	0	0
ID_FCD_00035588	916	0	0
ID_FCD_00035590	1260	0	0
ID_FCD_00035591	3181	0	0
ID_FCD_00036574	1172	0	0
ID_FCD_00036575	230	0	0
ID_FCD_00036577	1331	0	0
ID_FCD_00037305	230	0	0
ID_FCD_00037306	460	0	0
ID_FCD_00037897	525	0	0
ID_FCD_00037407	305	0	0
ID_FCD_00037411	146	0	0
ID_FCD_00037412	233	0	0
ID_FCD_00034170	1160	0	0
ID_FCD_00038217	305	0	0
ID_FCD_00036600	743	0	0
ID_FCD_00036601	962	0	0
ID_FCD_00031906	155	0	0
ID_FCD_00031907	161	0	0
ID_FCD_00031909	158	0	0
ID_FCD_00038129	624	0	0
ID_FCD_00037536	734	0	0
ID_FCD_00019050	368	0	0
ID_FCD_00019055	281	0	0
ID_FCD_00019115	170	0	0
ID_FCD_00037073	663	0	0
ID_FCD_00037074	320	0	0
ID_FCD_00037430	626	0	0
ID_FCD_00015522	209	0	0
ID_FCD_00036827	1443	0	0
ID_FCD_00036828	668	0	0
ID_FCD_00034776	212	0	0
ID_FCD_00038111	1684	0	0
ID_FCD_00038113	374	0	0
ID_FCD_00038114	599	0	0
ID_FCD_00034566	1379	0	0
ID_FCD_00034571	1036	0	0
[truncated: 1 more rows]
